# Supplementary material for: Molecular Portrait of Oral Tongue Squamous Cell Carcinoma Shown by Integrative Meta-Analysis of Expression Profiles with Validations
Source: PLoS One. 2016 Jun 9;11(6):e0156582. doi: 10.1371/journal.pone.0156582 (PMC4900586; doi:10.1371/journal.pone.0156582)
Supplement: S1 Table — (XLSX) [file pone.0156582.s001.xlsx]

## Sheet: Up regulated genes
Entrez ID	Gene Symbol	Fold change	P value	Vote count
4321	MMP12	31.99	7.96033e-28	5
6696	SPP1	22.078	4.53942e-26	5
5744	PTHLH	19.97	8.07833e-32	5
1301	COL11A1	12.91	1.45374e-16	5
4318	MMP9	12.034	3.61786e-25	5
3918	LAMC2	11.508	6.14026e-31	5
9636	ISG15	7.79	3.78233e-29	5
3576	IL8	6.834	8.45892e-23	5
5947	RBP1	6.208	6.00039e-26	5
1829	DSG2	4.54	1.66814e-21	5
1001	CDH3	4.522	1.29413e-23	5
9119	KRT75	4.216	2.9501e-15	5
1687	DFNA5	4.05	3.1401e-23	5
8638	OASL	3.978	1.05026e-22	5
4430	MYO1B	3.866	1.84362e-28	5
2305	FOXM1	3.636	1.23172e-23	5
22974	TPX2	3.492	3.0792e-20	5
4953	ODC1	3.434	1.07013e-17	5
9319	TRIP13	3.376	4.52587e-24	5
1594	CYP27B1	3.364	3.21935e-19	5
3914	LAMB3	3.25	7.59994e-21	5
1288	COL4A6	3.248	6.13435e-28	5
5803	PTPRZ1	3.23	1.69226e-15	5
5329	PLAUR	3.15	2.4251e-27	5
9928	KIF14	3.06	4.78938e-20	5
1033	CDKN3	3.034	6.61605e-22	5
3655	ITGA6	2.982	2.597e-26	5
3675	ITGA3	2.916	5.78394e-24	5
2195	FAT1	2.898	6.94412e-23	5
9787	DLGAP5	2.792	2.07139e-23	5
10437	IFI30	2.762	7.54377e-19	5
332	BIRC5	2.73	2.7762e-20	5
1294	COL7A1	2.634	2.11819e-19	5
6790	AURKA	2.614	1.11192e-20	5
85236	HIST1H2BK	2.58	2.56568e-20	5
7453	WARS	2.54	7.50169e-19	5
1287	COL4A5	2.438	8.18794e-25	5
646	BNC1	2.428	2.90277e-18	5
6491	STIL	2.24	6.62794e-24	5
65108	MARCKSL1	2.208	1.34611e-18	5
86	ACTL6A	2.048	1.63365e-22	5
4312	MMP1	81.69	6.54724e-27	4
4319	MMP10	37.0575	5.52242e-24	4
4322	MMP13	29.34	3.51961e-22	4
4314	MMP3	24.7025	1.93121e-26	4
4316	MMP7	12.0225	3.90388e-16	4
10563	CXCL13	11.5825	1.95057e-16	4
3627	CXCL10	9.295	1.34331e-17	4
9447	AIM2	8.735	3.70731e-23	4
4320	MMP11	7.895	5.62979e-19	4
5054	SERPINE1	7.8925	5.18887e-17	4
6373	CXCL11	7.7675	8.08553e-16	4
2537	IFI6	6.61	1.86214e-25	4
91543	RSAD2	6.365	3.63903e-21	4
3872	KRT17	6.2825	3.22929e-21	4
2919	CXCL1	6.0125	1.08941e-19	4
338324	S100A7A	6	2.00115e-12	4
10631	POSTN	5.84	1.2025e-21	4
5328	PLAU	5.775	3.25961e-25	4
118430	MUCL1	5.735	1.31482e-12	4
3429	IFI27	5.345	4.5693e-23	4
22943	DKK1	5.2975	3.69817e-13	4
115362	GBP5	5.1575	7.95637e-15	4
3223	HOXC6	5.13	1.70285e-17	4
7941	PLA2G7	4.9925	1.80377e-18	4
6364	CCL20	4.98	3.3188e-13	4
3217	HOXB7	4.7775	8.40508e-18	4
6447	SCG5	4.775	2.36015e-17	4
7045	TGFBI	4.59	2.41445e-18	4
8601	RGS20	4.445	4.24671e-16	4
285761	DCBLD1	4.4175	6.68414e-21	4
11065	UBE2C	4.245	2.00077e-19	4
169044	COL22A1	4.2375	7.88913e-12	4
3371	TNC	4.0875	1.19735e-21	4
684	BST2	4.06	1.76576e-23	4
760	CA2	3.92	1.62416e-14	4
10630	PDPN	3.815	5.36756e-25	4
2922	GRP	3.7925	7.87081e-12	4
10964	IFI44L	3.79	5.78346e-15	4
2697	GJA1	3.775	3.16326e-17	4
10561	IFI44	3.745	1.85941e-23	4
7837	PXDN	3.7275	4.2448e-20	4
3437	IFIT3	3.685	1.11329e-20	4
991	CDC20	3.6625	7.82329e-18	4
55165	CEP55	3.6275	7.22807e-16	4
11004	KIF2C	3.5625	9.55997e-19	4
5754	PTK7	3.4825	8.64227e-23	4
10468	FST	3.4525	2.48899e-15	4
10578	GNLY	3.405	3.13418e-15	4
8542	APOL1	3.38	3.40466e-20	4
113130	CDCA5	3.355	4.14275e-17	4
153572	IRX2	3.2725	7.26521e-11	4
54739	XAF1	3.2125	1.58674e-22	4
6591	SNAI2	3.2075	7.36465e-23	4
27074	LAMP3	3.205	2.53967e-17	4
9603	NFE2L3	3.185	1.86085e-14	4
5836	PYGL	3.18	2.7645e-16	4
9493	KIF23	3.1525	1.13048e-16	4
9631	NUP155	3.1225	4.31369e-18	4
3038	HAS3	3.1	9.18859e-15	4
3434	IFIT1	3.0575	9.50688e-15	4
7546	ZIC2	2.9875	3.54008e-12	4
1282	COL4A1	2.9575	2.23881e-24	4
1029	CDKN2A	2.9425	2.29108e-10	4
26499	PLEK2	2.92	1.55866e-13	4
56675	NRIP3	2.9125	1.79689e-17	4
6772	STAT1	2.88	2.40505e-23	4
23428	SLC7A8	2.8725	3.56652e-18	4
1062	CENPE	2.855	7.03904e-16	4
84058	WDR54	2.8475	4.5145e-19	4
10615	SPAG5	2.7975	6.40303e-17	4
387882	C12orf75	2.79	2.4523e-13	4
5880	RAC2	2.785	1.42785e-15	4
79888	LPCAT1	2.76	5.91861e-21	4
8318	CDC45	2.76	1.4118e-13	4
54	ACP5	2.7525	3.03494e-18	4
4651	MYO10	2.7475	4.01721e-20	4
2633	GBP1	2.7375	2.68714e-18	4
1058	CENPA	2.735	4.39093e-18	4
4277	MICB	2.73	3.24648e-19	4
3017	HIST1H2BD	2.73	9.72944e-18	4
8038	ADAM12	2.7125	5.19698e-18	4
3236	HOXD10	2.71	9.81726e-15	4
3691	ITGB4	2.7075	5.86082e-18	4
891	CCNB1	2.6825	3.07071e-18	4
9805	SCRN1	2.65	4.55534e-21	4
3430	IFI35	2.6475	6.54676e-22	4
1942	EFNA1	2.6175	1.98926e-15	4
85415	RHPN2	2.59	6.73019e-13	4
2000	ELF4	2.585	3.83705e-22	4
8836	GGH	2.5775	7.71115e-14	4
27253	PCDH17	2.5675	2.08586e-20	4
6890	TAP1	2.5675	1.45135e-17	4
2150	F2RL1	2.545	1.58128e-19	4
10512	SEMA3C	2.5325	3.53416e-13	4
9213	XPR1	2.525	8.39854e-20	4
3667	IRS1	2.515	2.93997e-15	4
8614	STC2	2.495	1.00191e-10	4
7128	TNFAIP3	2.4875	3.36406e-16	4
1284	COL4A2	2.4825	3.11819e-19	4
3161	HMMR	2.4725	6.28656e-17	4
136	ADORA2B	2.4475	3.40926e-09	4
4173	MCM4	2.435	5.21459e-18	4
7097	TLR2	2.43	2.88163e-14	4
64761	PARP12	2.4275	3.08117e-14	4
8323	FZD6	2.4175	4.9266e-15	4
4938	OAS1	2.415	4.82651e-17	4
26154	ABCA12	2.4125	1.36418e-08	4
7153	TOP2A	2.4025	1.14115e-16	4
9123	SLC16A3	2.3925	2.49303e-16	4
7037	TFRC	2.37	2.21826e-17	4
9246	UBE2L6	2.355	7.75169e-21	4
5984	RFC4	2.3025	8.96156e-18	4
55353	LAPTM4B	2.2925	6.89261e-17	4
3838	KPNA2	2.2725	6.95326e-17	4
163071	ZNF114	2.2675	1.36391e-14	4
1075	CTSC	2.2575	1.57884e-14	4
3091	HIF1A	2.2475	7.248e-20	4
3673	ITGA2	2.245	6.66727e-14	4
5347	PLK1	2.24	1.07597e-15	4
11015	KDELR3	2.2275	1.07267e-10	4
3084	NRG1	2.2225	4.057e-16	4
8061	FOSL1	2.215	7.82911e-08	4
1051	CEBPB	2.205	6.3316e-12	4
3664	IRF6	2.1975	8.27969e-14	4
90102	PHLDB2	2.19	5.45059e-16	4
29028	ATAD2	2.19	4.69517e-16	4
3959	LGALS3BP	2.19	2.43367e-13	4
4478	MSN	2.1875	1.37858e-18	4
3221	HOXC4	2.185	7.66218e-17	4
10866	HCP5	2.165	8.08693e-17	4
898	CCNE1	2.155	1.11266e-15	4
1307	COL16A1	2.155	5.37926e-18	4
5621	PRNP	2.145	2.19816e-19	4
8140	SLC7A5	2.145	1.24864e-11	4
6385	SDC4	2.1375	5.76952e-11	4
9918	NCAPD2	2.1375	1.89041e-16	4
11130	ZWINT	2.135	1.68406e-18	4
22800	RRAS2	2.1275	1.34279e-19	4
375790	AGRN	2.095	8.16138e-18	4
9168	TMSB10	2.0925	1.6899e-18	4
5743	PTGS2	2.085	3.96312e-10	4
4828	NMB	2.0575	3.16535e-10	4
8608	RDH16	2.0575	3.95022e-09	4
6574	SLC20A1	2.05	1.7676e-18	4
4627	MYH9	2.05	4.46759e-18	4
54541	DDIT4	2.0375	2.88177e-08	4
51363	CHST15	2.0325	1.08556e-11	4
22916	NCBP2	2.0275	1.74071e-18	4
351	APP	2.025	9.93422e-24	4
10954	PDIA5	2.025	3.30212e-12	4
9180	OSMR	2.0225	1.99075e-16	4
3665	IRF7	2	1.08455e-17	4

## Sheet: Down regulated genes
Entrez ID	Gene Symbol	Fold change	P value	Vote count
3851	KRT4	0.08508	1.09288e-24	5
4118	MAL	0.14206	1.91596e-19	5
5507	PPP1R3C	0.1634	5.00946e-26	5
347	APOD	0.189	7.91404e-22	5
1346	COX7A1	0.2086	3.27209e-22	5
8483	CILP	0.21	8.22846e-24	5
7049	TGFBR3	0.2382	1.73286e-25	5
6445	SGCG	0.2524	8.71069e-17	5
58528	RRAGD	0.27	3.33744e-27	5
23328	SASH1	0.282	4.64653e-30	5
23171	GPD1L	0.2836	6.32842e-26	5
1805	DPT	0.2896	6.68441e-25	5
10231	RCAN2	0.3	1.48738e-21	5
11170	FAM107A	0.3024	9.40148e-27	5
9413	FAM189A2	0.306	5.21139e-28	5
2327	FMO2	0.306	1.39545e-20	5
10351	ABCA8	0.3082	2.41943e-24	5
2532	DARC	0.3086	3.54097e-19	5
9452	ITM2A	0.314	8.89422e-25	5
4239	MFAP4	0.3212	1.68279e-24	5
23175	LPIN1	0.322	9.89141e-26	5
11343	MGLL	0.34	9.69179e-28	5
7018	TF	0.3408	9.44922e-15	5
6338	SCNN1B	0.348	7.32768e-21	5
2487	FRZB	0.35	1.44355e-18	5
8404	SPARCL1	0.354	1.55574e-19	5
5412	UBL3	0.356	2.76426e-27	5
2139	EYA2	0.364	4.66927e-16	5
80303	EFHD1	0.368	7.63533e-20	5
4256	MGP	0.374	2.8402e-18	5
1087	CEACAM7	0.378	2.76021e-17	5
56271	BEX4	0.382	1.02859e-20	5
6038	RNASE4	0.382	3.36592e-22	5
5325	PLAGL1	0.404	1.12399e-24	5
25840	METTL7A	0.42	6.64048e-25	5
5308	PITX2	0.422	2.20731e-14	5
23242	COBL	0.424	3.5577e-20	5
2110	ETFDH	0.426	4.87197e-23	5
343990	C2orf55	0.432	1.88311e-24	5
8309	ACOX2	0.436	4.05935e-19	5
4211	MEIS1	0.444	2.64548e-19	5
23492	CBX7	0.45	5.40701e-22	5
761	CA3	0.4562	2.63239e-17	5
4925	NUCB2	0.464	1.03506e-21	5
8613	PPAP2B	0.464	8.7034e-20	5
8522	GAS7	0.47	1.559e-21	5
22885	ABLIM3	0.484	4.49138e-18	5
25854	FAM149A	0.486	1.47534e-19	5
4620	MYH2	0.0545	4.91072e-12	4
49860	CRNN	0.06595	1.68833e-17	4
7125	TNNC2	0.06725	1.26925e-14	4
84651	SPINK7	0.071	9.22722e-21	4
132724	TMPRSS11B	0.0721	1.68373e-21	4
10321	CRISP3	0.094	4.04506e-19	4
3860	KRT13	0.094025	1.74223e-16	4
4632	MYL1	0.10025	9.32542e-10	4
58	ACTA1	0.10175	6.38001e-09	4
4151	MB	0.11175	3.25054e-11	4
6588	SLN	0.113	2.35406e-10	4
11005	SPINK5	0.11575	2.34802e-18	4
4604	MYBPC1	0.12175	1.83819e-16	4
29895	MYLPF	0.13575	4.20212e-11	4
4625	MYH7	0.141	1.50632e-11	4
7136	TNNI2	0.15325	3.52086e-13	4
2027	ENO3	0.15675	1.07407e-14	4
1675	CFD	0.16775	1.60359e-21	4
2273	FHL1	0.16775	4.38419e-16	4
54097	FAM3B	0.1715	5.10685e-21	4
7053	TGM3	0.176075	4.6506e-14	4
51458	RHCG	0.17625	3.27216e-16	4
196374	KRT78	0.1785	2.02406e-19	4
2312	FLG	0.179	5.65968e-12	4
131177	FAM3D	0.18925	5.53902e-16	4
83699	SH3BGRL2	0.19425	6.57421e-23	4
7123	CLEC3B	0.1995	3.92406e-25	4
3131	HLF	0.205	6.54724e-27	4
477	ATP1A2	0.20525	2.40503e-17	4
57152	SLURP1	0.20825	2.60663e-20	4
8796	SCEL	0.21425	2.45362e-19	4
8736	MYOM1	0.2145	2.57721e-15	4
5224	PGAM2	0.215	5.56337e-18	4
4703	NEB	0.21725	3.34664e-09	4
7111	TMOD1	0.2175	3.81192e-14	4
8909	ENDOU	0.22075	2.75895e-21	4
6707	SPRR3	0.221	1.07162e-10	4
845	CASQ2	0.22225	1.84286e-09	4
256691	MAMDC2	0.233	3.17709e-21	4
163351	GBP6	0.2375	3.16668e-19	4
239	ALOX12	0.23825	1.55194e-19	4
11155	LDB3	0.23975	2.34239e-19	4
144568	A2ML1	0.25025	3.06725e-14	4
5493	PPL	0.25225	7.26241e-18	4
6387	CXCL12	0.255	1.9664e-17	4
5166	PDK4	0.255	3.57935e-15	4
5646	PRSS3	0.255	2.72905e-13	4
1410	CRYAB	0.2575	1.16426e-18	4
54544	CRCT1	0.25775	7.93514e-15	4
7060	THBS4	0.26	2.56145e-09	4
116362	RBP7	0.26125	7.96911e-18	4
2878	GPX3	0.2625	6.29643e-17	4
286133	SCARA5	0.26425	2.65768e-18	4
84525	HOPX	0.265	1.14887e-19	4
84952	CGNL1	0.26775	3.301e-21	4
10930	APOBEC2	0.2685	6.61404e-11	4
154796	AMOT	0.27	2.23929e-19	4
5569	PKIA	0.27	6.29807e-16	4
1577	CYP3A5	0.2755	3.79513e-21	4
219348	PLAC9	0.276	1.37741e-19	4
5468	PPARG	0.28	4.76932e-21	4
3248	HPGD	0.28375	1.79554e-20	4
145781	GCOM1	0.2855	3.56825e-19	4
291	SLC25A4	0.2875	7.79132e-18	4
2053	EPHX2	0.2895	7.3421e-20	4
53342	IL17D	0.29	6.23369e-18	4
8991	SELENBP1	0.29	1.83274e-21	4
55	ACPP	0.29225	1.39851e-15	4
1311	COMP	0.29475	1.16952e-12	4
2012	EMP1	0.2975	4.62644e-21	4
9245	GCNT3	0.2975	2.6042e-11	4
55930	MYO5C	0.2975	6.99231e-14	4
25890	ABI3BP	0.30175	2.65295e-18	4
5178	PEG3	0.3025	8.94028e-14	4
26050	SLITRK5	0.305	2.40311e-19	4
84419	C15orf48	0.31	5.16722e-11	4
9172	MYOM2	0.315	5.38495e-13	4
2525	FUT3	0.3175	2.88213e-17	4
5502	PPP1R1A	0.3225	3.00422e-19	4
5350	PLN	0.32825	4.61232e-16	4
66002	CYP4F12	0.32975	3.29256e-23	4
1776	DNASE1L3	0.33	1.25081e-13	4
6422	SFRP1	0.33075	9.90031e-14	4
3075	CFH	0.3325	6.41206e-17	4
5764	PTN	0.3325	1.03965e-20	4
5179	PENK	0.335	1.56013e-14	4
2662	GDF10	0.3405	3.73761e-19	4
58494	JAM2	0.3425	9.97034e-15	4
10628	TXNIP	0.345	1.04661e-16	4
825	CAPN3	0.345	1.56669e-15	4
10974	C10orf116	0.3475	3.98593e-16	4
91653	BOC	0.35	4.26028e-19	4
4629	MYH11	0.35	2.2202e-17	4
5083	PAX9	0.351	1.3963e-19	4
9201	DCLK1	0.3525	2.10927e-17	4
6493	SIM2	0.355	1.09719e-16	4
23090	ZNF423	0.355	1.97143e-16	4
22881	ANKRD6	0.355	2.84931e-17	4
2949	GSTM5	0.3575	1.12093e-22	4
2690	GHR	0.36	2.60868e-17	4
1048	CEACAM5	0.36375	2.03004e-10	4
1573	CYP2J2	0.365	3.18839e-13	4
8850	KAT2B	0.365	2.44153e-23	4
22998	LIMCH1	0.3675	4.71326e-11	4
5239	PGM5	0.3675	3.75775e-18	4
4023	LPL	0.37	8.53409e-14	4
1036	CDO1	0.3735	2.00064e-14	4
9073	CLDN8	0.3825	3.64748e-10	4
9079	LDB2	0.3825	9.85025e-15	4
57619	SHROOM3	0.385	1.20188e-16	4
79153	GDPD3	0.3875	6.16565e-13	4
50617	ATP6V0A4	0.3875	1.21431e-15	4
4636	MYL5	0.3875	4.23725e-14	4
6542	SLC7A2	0.3875	1.57896e-17	4
7089	TLE2	0.3875	1.18621e-18	4
140597	TCEAL2	0.3885	3.81058e-11	4
54869	EPS8L1	0.39	4.20229e-12	4
81617	CAB39L	0.39	2.41668e-21	4
57452	GALNTL1	0.3925	1.1077e-13	4
1734	DIO2	0.395	1.90651e-14	4
25849	DKFZP564O0823	0.395	1.19332e-15	4
8000	PSCA	0.3975	6.77421e-10	4
7102	TSPAN7	0.3975	5.82165e-11	4
8470	SORBS2	0.3975	8.80289e-18	4
4208	MEF2C	0.4	2.0273e-10	4
1893	ECM1	0.405	3.75509e-14	4
2995	GYPC	0.405	4.62777e-19	4
3488	IGFBP5	0.4075	1.35547e-14	4
283298	OLFML1	0.41	3.29976e-13	4
10253	SPRY2	0.41	4.85769e-17	4
3400	ID4	0.4125	5.73403e-20	4
32	ACACB	0.42	9.62873e-21	4
10449	ACAA2	0.4225	3.78319e-14	4
149428	BNIPL	0.4225	1.79713e-15	4
10873	ME3	0.4225	3.86418e-15	4
5104	SERPINA5	0.4225	5.86483e-15	4
859	CAV3	0.425	2.67504e-12	4
4005	LMO2	0.425	3.11494e-19	4
287	ANK2	0.4275	8.03648e-15	4
1476	CSTB	0.43	4.75949e-18	4
64798	DEPDC6	0.4325	2.66434e-14	4
1910	EDNRB	0.4325	8.75932e-15	4
2791	GNG11	0.4325	1.77406e-14	4
126669	SHE	0.435	1.85366e-14	4
22849	CPEB3	0.4375	3.55857e-23	4
8434	RECK	0.4375	9.7174e-16	4
27244	SESN1	0.44	6.96876e-14	4
23641	LDOC1	0.44	2.18674e-12	4
22915	MMRN1	0.4405	2.10042e-13	4
474344	GIMAP6	0.4425	2.05773e-13	4
9120	SLC16A6	0.4425	3.70322e-19	4
316	AOX1	0.445	1.03033e-15	4
224	ALDH3A2	0.4475	1.87294e-23	4
2328	FMO3	0.45	2.437e-10	4
57134	MAN1C1	0.4525	5.20456e-16	4
55786	ZNF415	0.4525	2.20272e-11	4
196883	ADCY4	0.4525	4.7637e-14	4
10875	FGL2	0.4525	5.58749e-11	4
26353	HSPB8	0.4525	4.87776e-16	4
25891	PAMR1	0.455	1.20631e-10	4
4784	NFIX	0.455	2.84869e-22	4
57419	SLC24A3	0.455	4.50681e-14	4
9145	SYNGR1	0.46	1.05538e-24	4
9322	TRIP10	0.46	1.95662e-12	4
8538	BARX2	0.4625	1.24215e-11	4
5087	PBX1	0.4625	1.9478e-16	4
159296	NKX2-3	0.465	2.9014e-15	4
58476	TP53INP2	0.465	2.93447e-11	4
4826	NNAT	0.4675	1.97394e-12	4
83543	AIF1L	0.4675	1.30274e-14	4
221061	FAM171A1	0.47	2.09066e-14	4
79991	OBFC1	0.47	1.28802e-15	4
8824	CES2	0.4725	4.91794e-16	4
115677	NOSTRIN	0.4725	2.31543e-13	4
1879	EBF1	0.475	1.82319e-12	4
22798	LAMB4	0.4775	2.70596e-12	4
4482	MSRA	0.4775	2.86071e-16	4
900	CCNG1	0.4775	4.1465e-18	4
3033	HADH	0.4775	1.25207e-18	4
6368	CCL23	0.48	4.05493e-14	4
1571	CYP2E1	0.48	6.68701e-13	4
7026	NR2F2	0.48	2.84968e-16	4
283	ANG	0.4825	7.95156e-13	4
4258	MGST2	0.4825	4.60085e-21	4
64102	TNMD	0.4825	5.72545e-12	4
81563	C1orf21	0.485	8.85798e-17	4
79098	C1orf116	0.4875	5.45129e-15	4
83604	TMEM47	0.4875	3.63915e-13	4
56204	KIAA1370	0.49	4.8488e-12	4
38	ACAT1	0.4925	3.77283e-16	4
7851	MALL	0.4925	9.87025e-11	4
1153	CIRBP	0.4975	2.18802e-20	4
8490	RGS5	0.4975	1.28462e-12	4
