# Supplementary material for: Molecular Portrait of Oral Tongue Squamous Cell Carcinoma Shown by Integrative Meta-Analysis of Expression Profiles with Validations
Source: PLoS One. 2016 Jun 9;11(6):e0156582. doi: 10.1371/journal.pone.0156582 (PMC4900586; doi:10.1371/journal.pone.0156582)
Supplement: S3 Table — (XLSX) [file pone.0156582.s003.xlsx]

## Sheet: Input gene list
Gene symbol	Entrez ID		DEG FC>=2
MMP12	4321
SPP1	6696
PTHLH	5744
COL11A1	1301
MMP9	4318
LAMC2	3918
ISG15	9636
IL8	3576
RBP1	5947
DSG2	1829
CDH3	1001
KRT75	9119
DFNA5	1687
OASL	8638
MYO1B	4430
FOXM1	2305
TPX2	22974
ODC1	4953
TRIP13	9319
CYP27B1	1594
LAMB3	3914
COL4A6	1288
PTPRZ1	5803
PLAUR	5329
KIF14	9928
CDKN3	1033
ITGA6	3655
ITGA3	3675
FAT1	2195
DLGAP5	9787
IFI30	10437
BIRC5	332
COL7A1	1294
AURKA	6790
HIST1H2BK	85236
WARS	7453
COL4A5	1287
BNC1	646
STIL	6491
MARCKSL1	65108
ACTL6A	86
MMP1	4312
MMP10	4319
MMP13	4322
MMP3	4314
MMP7	4316
CXCL13	10563
CXCL10	3627
AIM2	9447
MMP11	4320
SERPINE1	5054
CXCL11	6373
IFI6	2537
RSAD2	91543
KRT17	3872
CXCL1	2919
S100A7A	338324
POSTN	10631
PLAU	5328
MUCL1	118430
IFI27	3429
DKK1	22943
GBP5	115362
HOXC6	3223
PLA2G7	7941
CCL20	6364
HOXB7	3217
SCG5	6447
TGFBI	7045
RGS20	8601
DCBLD1	285761
UBE2C	11065
COL22A1	169044
TNC	3371
BST2	684
CA2	760
PDPN	10630
GRP	2922
IFI44L	10964
GJA1	2697
IFI44	10561
PXDN	7837
IFIT3	3437
CDC20	991
CEP55	55165
KIF2C	11004
PTK7	5754
FST	10468
GNLY	10578
APOL1	8542
CDCA5	113130
IRX2	153572
XAF1	54739
SNAI2	6591
LAMP3	27074
NFE2L3	9603
PYGL	5836
KIF23	9493
NUP155	9631
HAS3	3038
IFIT1	3434
ZIC2	7546
COL4A1	1282
CDKN2A	1029
PLEK2	26499
NRIP3	56675
STAT1	6772
SLC7A8	23428
CENPE	1062
WDR54	84058
SPAG5	10615
C12orf75	387882
RAC2	5880
CDC45	8318
LPCAT1	79888
ACP5	54
MYO10	4651
GBP1	2633
CENPA	1058
HIST1H2BD	3017
MICB	4277
ADAM12	8038
HOXD10	3236
ITGB4	3691
CCNB1	891
SCRN1	9805
IFI35	3430
EFNA1	1942
RHPN2	85415
ELF4	2000
GGH	8836
PCDH17	27253
TAP1	6890
F2RL1	2150
SEMA3C	10512
XPR1	9213
IRS1	3667
STC2	8614
TNFAIP3	7128
COL4A2	1284
HMMR	3161
ADORA2B	136
MCM4	4173
TLR2	7097
PARP12	64761
FZD6	8323
OAS1	4938
ABCA12	26154
TOP2A	7153
SLC16A3	9123
TFRC	7037
UBE2L6	9246
RFC4	5984
LAPTM4B	55353
KPNA2	3838
ZNF114	163071
CTSC	1075
HIF1A	3091
ITGA2	3673
PLK1	5347
KDELR3	11015
NRG1	3084
FOSL1	8061
CEBPB	1051
IRF6	3664
PHLDB2	90102
ATAD2	29028
LGALS3BP	3959
MSN	4478
HOXC4	3221
HCP5	10866
CCNE1	898
COL16A1	1307
PRNP	5621
SLC7A5	8140
SDC4	6385
NCAPD2	9918
ZWINT	11130
RRAS2	22800
AGRN	375790
TMSB10	9168
PTGS2	5743
NMB	4828
RDH16	8608
MYH9	4627
SLC20A1	6574
DDIT4	54541
CHST15	51363
NCBP2	22916
APP	351
PDIA5	10954
OSMR	9180
IRF7	3665
MYH2	4620
CRNN	49860
TNNC2	7125
SPINK7	84651
TMPRSS11B	132724
KRT4	3851
CRISP3	10321
KRT13	3860
MYL1	4632
ACTA1	58
MB	4151
SLN	6588
SPINK5	11005
MYBPC1	4604
MYLPF	29895
MYH7	4625
MAL	4118
TNNI2	7136
ENO3	2027
PPP1R3C	5507
CFD	1675
FHL1	2273
FAM3B	54097
TGM3	7053
RHCG	51458
KRT78	196374
FLG	2312
APOD	347
FAM3D	131177
SH3BGRL2	83699
CLEC3B	7123
HLF	3131
ATP1A2	477
SLURP1	57152
COX7A1	1346
CILP	8483
SCEL	8796
MYOM1	8736
PGAM2	5224
NEB	4703
TMOD1	7111
ENDOU	8909
SPRR3	6707
CASQ2	845
MAMDC2	256691
GBP6	163351
TGFBR3	7049
ALOX12	239
LDB3	11155
A2ML1	144568
PPL	5493
SGCG	6445
CXCL12	6387
PDK4	5166
PRSS3	5646
CRYAB	1410
CRCT1	54544
THBS4	7060
RBP7	116362
GPX3	2878
SCARA5	286133
HOPX	84525
CGNL1	84952
APOBEC2	10930
RRAGD	58528
AMOT	154796
PKIA	5569
CYP3A5	1577
PLAC9	219348
PPARG	5468
SASH1	23328
GPD1L	23171
HPGD	3248
GCOM1	145781
SLC25A4	291
EPHX2	2053
DPT	1805
IL17D	53342
SELENBP1	8991
ACPP	55
COMP	1311
EMP1	2012
GCNT3	9245
MYO5C	55930
RCAN2	10231
ABI3BP	25890
FAM107A	11170
PEG3	5178
SLITRK5	26050
FAM189A2	9413
FMO2	2327
ABCA8	10351
DARC	2532
C15orf48	84419
ITM2A	9452
MYOM2	9172
FUT3	2525
MFAP4	4239
LPIN1	23175
PPP1R1A	5502
PLN	5350
CYP4F12	66002
DNASE1L3	1776
SFRP1	6422
CFH	3075
PTN	5764
PENK	5179
MGLL	11343
GDF10	2662
TF	7018
JAM2	58494
TXNIP	10628
CAPN3	825
C10orf116	10974
SCNN1B	6338
FRZB	2487
BOC	91653
MYH11	4629
PAX9	5083
DCLK1	9201
SPARCL1	8404
SIM2	6493
ZNF423	23090
ANKRD6	22881
UBL3	5412
GSTM5	2949
GHR	2690
CEACAM5	1048
EYA2	2139
CYP2J2	1573
KAT2B	8850
LIMCH1	22998
PGM5	5239
EFHD1	80303
LPL	4023
CDO1	1036
MGP	4256
CEACAM7	1087
BEX4	56271
RNASE4	6038
CLDN8	9073
LDB2	9079
SHROOM3	57619
GDPD3	79153
ATP6V0A4	50617
MYL5	4636
SLC7A2	6542
TLE2	7089
TCEAL2	140597
EPS8L1	54869
CAB39L	81617
GALNTL1	57452
DIO2	1734
DKFZP564O0823	25849
PSCA	8000
TSPAN7	7102
SORBS2	8470
MEF2C	4208
PLAGL1	5325
ECM1	1893
GYPC	2995
IGFBP5	3488
OLFML1	283298
SPRY2	10253
ID4	3400
METTL7A	25840
ACACB	32
PITX2	5308
ACAA2	10449
BNIPL	149428
ME3	10873
SERPINA5	5104
COBL	23242
CAV3	859
LMO2	4005
ETFDH	2110
ANK2	287
CSTB	1476
C2orf55	343990
DEPDC6	64798
EDNRB	1910
GNG11	2791
SHE	126669
ACOX2	8309
CPEB3	22849
RECK	8434
SESN1	27244
LDOC1	23641
MMRN1	22915
GIMAP6	474344
SLC16A6	9120
MEIS1	4211
AOX1	316
ALDH3A2	224
FMO3	2328
CBX7	23492
MAN1C1	57134
ZNF415	55786
ADCY4	196883
FGL2	10875
HSPB8	26353
PAMR1	25891
NFIX	4784
SLC24A3	57419
CA3	761
SYNGR1	9145
TRIP10	9322
BARX2	8538
PBX1	5087
NUCB2	4925
PPAP2B	8613
NKX2-3	159296
TP53INP2	58476
NNAT	4826
AIF1L	83543
FAM171A1	221061
OBFC1	79991
GAS7	8522
CES2	8824
NOSTRIN	115677
EBF1	1879
LAMB4	22798
MSRA	4482
CCNG1	900
HADH	3033
CCL23	6368
CYP2E1	1571
NR2F2	7026
ANG	283
MGST2	4258
TNMD	64102
ABLIM3	22885
C1orf21	81563
FAM149A	25854
C1orf116	79098
TMEM47	83604
KIAA1370	56204
ACAT1	38
MALL	7851
CIRBP	1153
RGS5	8490

## Sheet: Biological Process
Genes	NGR	TNGR	NG	TNG	Hyp	Hyp*	Annotations		NGR = Number of annotated genes in the reference list;
35 genes	556	34208	35	430	7.68908e-15	1.2341e-11	GO:0007155: cell adhesion (BP)		TNGR = Total number of genes in the reference list;
9 genes	37	34208	9	430	6.5681e-10	2.63545e-07	GO:0030049: muscle filament sliding (BP)		NG = Number of annotated genes in the input list;
23 genes	382	34208	23	430	8.29006e-10	2.66111e-07	GO:0006955: immune response (BP)		TNG = Total number of genes in the input list;
43 genes	1176	34208	43	430	5.05093e-10	2.70225e-07	GO:0007165: signal transduction (BP)		Hyp = Hypergeometric pValue; Hyp* = Corrected hypergeometric pValue
12 genes	81	34208	12	430	4.32209e-10	3.46848e-07	GO:0008544: epidermis development (BP)
7 genes	20	34208	7	430	3.17959e-09	6.37905e-07	GO:0030574: collagen catabolic process (BP)
11 genes	75	34208	11	430	2.59468e-09	6.94077e-07	GO:0060337: type I interferon-mediated signaling pathway (BP)
21 genes	341	34208	21	430	3.043e-09	6.97717e-07	GO:0008285: negative regulation of cell proliferation (BP)
36 genes	945	34208	36	430	4.90234e-09	8.74251e-07	GO:0007275: multicellular organismal development (BP)
13 genes	126	34208	13	430	7.71624e-09	1.23846e-06	GO:0006935: chemotaxis (BP)
15 genes	181	34208	15	430	1.12293e-08	1.63846e-06	GO:0019221: cytokine-mediated signaling pathway (BP)
10 genes	73	34208	10	430	2.72264e-08	3.64153e-06	GO:0030198: extracellular matrix organization (BP)
11 genes	106	34208	11	430	1.03923e-07	1.28305e-05	GO:0050900: leukocyte migration (BP)
12 genes	144	34208	12	430	3.10844e-07	3.5636e-05	GO:0009615: response to virus (BP)
17 genes	301	34208	17	430	3.33725e-07	3.57085e-05	GO:0042493: response to drug (BP)
24 genes	578	34208	24	430	4.20198e-07	3.74677e-05	GO:0045944: positive regulation of transcription from RNA polymerase II promoter (BP)
10 genes	96	34208	10	430	3.82331e-07	3.83526e-05	GO:0006936: muscle contraction (BP)
20 genes	416	34208	20	430	4.11171e-07	3.88194e-05	GO:0000122: negative regulation of transcription from RNA polymerase II promoter (BP)
17 genes	316	34208	17	430	6.57189e-07	5.55152e-05	GO:0008152: metabolic process (BP)
18 genes	361	34208	18	430	9.27713e-07	7.4449e-05	GO:0008284: positive regulation of cell proliferation (BP)
15 genes	259	34208	15	430	1.19806e-06	9.15656e-05	GO:0006954: inflammatory response (BP)
11 genes	136	34208	11	430	1.29994e-06	9.48363e-05	GO:0006805: xenobiotic metabolic process (BP)
7 genes	45	34208	7	430	1.41949e-06	9.90555e-05	GO:0009612: response to mechanical stimulus (BP)
5 genes	17	34208	5	430	1.67526e-06	0.000112033	GO:0033280: response to vitamin D (BP)
9 genes	89	34208	9	430	1.88564e-06	0.000121058	GO:0032355: response to estradiol stimulus (BP)
5 genes	18	34208	5	430	2.29565e-06	0.000141713	GO:0045736: negative regulation of cyclin-dependent protein kinase activity (BP)
12 genes	175	34208	12	430	2.47774e-06	0.000147288	GO:0001666: response to hypoxia (BP)
14 genes	242	34208	14	430	2.74588e-06	0.000157398	GO:0007267: cell-cell signaling (BP)
9 genes	94	34208	9	430	2.98583e-06	0.00016525	GO:0007517: muscle organ development (BP)
9 genes	95	34208	9	430	3.26205e-06	0.00017452	GO:0000087: M phase of mitotic cell cycle (BP)
7 genes	51	34208	7	430	3.39399e-06	0.000175721	GO:0001843: neural tube closure (BP)
6 genes	34	34208	6	430	3.80332e-06	0.00019076	GO:0071230: cellular response to amino acid stimulus (BP)
15 genes	286	34208	15	430	4.05919e-06	0.000197424	GO:0051301: cell division (BP)
12 genes	187	34208	12	430	4.92091e-06	0.000232296	GO:0007067: mitosis (BP)
6 genes	36	34208	6	430	5.39249e-06	0.000240415	GO:0010243: response to organic nitrogen (BP)
5 genes	21	34208	5	430	5.2852e-06	0.000242364	GO:0045765: regulation of angiogenesis (BP)
10 genes	129	34208	10	430	5.77098e-06	0.000250336	GO:0007050: cell cycle arrest (BP)
15 genes	304	34208	15	430	8.45366e-06	0.000357056	GO:0000278: mitotic cell cycle (BP)
4 genes	12	34208	4	430	1.12519e-05	0.000463058	GO:0031581: hemidesmosome assembly (BP)
8 genes	85	34208	8	430	1.20746e-05	0.000484493	GO:0000236: mitotic prometaphase (BP)
5 genes	26	34208	5	430	1.62227e-05	0.000591762	GO:0050873: brown fat cell differentiation (BP)
5 genes	26	34208	5	430	1.62227e-05	0.000591762	GO:0030282: bone mineralization (BP)
7 genes	64	34208	7	430	1.58267e-05	0.000604805	GO:0001503: ossification (BP)
7 genes	64	34208	7	430	1.58267e-05	0.000604805	GO:0042593: glucose homeostasis (BP)
6 genes	44	34208	6	430	1.79529e-05	0.000640321	GO:0030216: keratinocyte differentiation (BP)
18 genes	457	34208	18	430	2.36807e-05	0.000826249	GO:0007596: blood coagulation (BP)
3 genes	6	34208	3	430	3.83536e-05	0.00123115	GO:0031915: positive regulation of synaptic plasticity (BP)
3 genes	6	34208	3	430	3.83536e-05	0.00123115	GO:0010466: negative regulation of peptidase activity (BP)
6 genes	50	34208	6	430	3.79254e-05	0.00126813	GO:0016049: cell growth (BP)
7 genes	73	34208	7	430	3.76742e-05	0.00128653	GO:0048015: phosphatidylinositol-mediated signaling (BP)
17 genes	435	34208	17	430	4.37342e-05	0.00137634	GO:0007049: cell cycle (BP)
4 genes	17	34208	4	430	5.14683e-05	0.00155862	GO:0007051: spindle organization (BP)
4 genes	17	34208	4	430	5.14683e-05	0.00155862	GO:0046697: decidualization (BP)
9 genes	136	34208	9	430	5.91299e-05	0.00175747	GO:0032496: response to lipopolysaccharide (BP)
3 genes	7	34208	3	430	6.64915e-05	0.00190569	GO:0090026: positive regulation of monocyte chemotaxis (BP)
4 genes	18	34208	4	430	6.55176e-05	0.00191192	GO:0045600: positive regulation of fat cell differentiation (BP)
19 genes	543	34208	19	430	6.97846e-05	0.00196499	GO:0006508: proteolysis (BP)
6 genes	56	34208	6	430	7.27251e-05	0.00201248	GO:0032869: cellular response to insulin stimulus (BP)
8 genes	110	34208	8	430	7.82657e-05	0.00212909	GO:0006979: response to oxidative stress (BP)
4 genes	20	34208	4	430	0.000101691	0.00263249	GO:0007528: neuromuscular junction development (BP)
4 genes	20	34208	4	430	0.000101691	0.00263249	GO:0055093: response to hyperoxia (BP)
4 genes	20	34208	4	430	0.000101691	0.00263249	GO:0017144: drug metabolic process (BP)
3 genes	8	34208	3	430	0.000105393	0.00268501	GO:0030278: regulation of ossification (BP)
4 genes	21	34208	4	430	0.000124375	0.00311909	GO:0072593: reactive oxygen species metabolic process (BP)
6 genes	62	34208	6	430	0.000129238	0.00319119	GO:0034097: response to cytokine stimulus (BP)
6 genes	63	34208	6	430	0.000141342	0.00343719	GO:0090090: negative regulation of canonical Wnt receptor signaling pathway (BP)
2 genes	2	34208	2	430	0.000157646	0.00351419	GO:0034140: negative regulation of toll-like receptor 3 signaling pathway (BP)
2 genes	2	34208	2	430	0.000157646	0.00351419	GO:0007079: mitotic chromosome movement towards spindle pole (BP)
2 genes	2	34208	2	430	0.000157646	0.00351419	GO:0051987: positive regulation of attachment of spindle microtubules to kinetochore (BP)
2 genes	2	34208	2	430	0.000157646	0.00351419	GO:0072592: oxygen metabolic process (BP)
4 genes	22	34208	4	430	0.00015051	0.00360549	GO:0071347: cellular response to interleukin-1 (BP)
13 genes	309	34208	13	430	0.000166665	0.00366434	GO:0045087: innate immune response (BP)
3 genes	9	34208	3	430	0.000156614	0.00369654	GO:0043403: skeletal muscle tissue regeneration (BP)
5 genes	42	34208	5	430	0.000177848	0.00385739	GO:0030855: epithelial cell differentiation (BP)
13 genes	312	34208	13	430	0.000183166	0.00391976	GO:0008283: cell proliferation (BP)
12 genes	272	34208	12	430	0.000190734	0.00402801	GO:0043066: negative regulation of apoptotic process (BP)
11 genes	233	34208	11	430	0.000195761	0.00408048	GO:0055114: oxidation-reduction process (BP)
9 genes	160	34208	9	430	0.000204409	0.00420612	GO:0001525: angiogenesis (BP)
4 genes	24	34208	4	430	0.000214332	0.00430004	GO:0071560: cellular response to transforming growth factor beta stimulus (BP)
4 genes	24	34208	4	430	0.000214332	0.00430004	GO:0046676: negative regulation of insulin secretion (BP)
5 genes	44	34208	5	430	0.000222423	0.00435352	GO:0010468: regulation of gene expression (BP)
3 genes	10	34208	3	430	0.000221647	0.00439189	GO:0045780: positive regulation of bone resorption (BP)
10 genes	200	34208	10	430	0.000239804	0.00463716	GO:0006916: anti-apoptosis (BP)
6 genes	70	34208	6	430	0.000253342	0.00484065	GO:0007229: integrin-mediated signaling pathway (BP)
11 genes	241	34208	11	430	0.000261745	0.00494236	GO:0006629: lipid metabolic process (BP)
3 genes	11	34208	3	430	0.000301923	0.00550666	GO:0010469: regulation of receptor activity (BP)
3 genes	11	34208	3	430	0.000301923	0.00550666	GO:0007080: mitotic metaphase plate congression (BP)
6 genes	72	34208	6	430	0.000295591	0.00551655	GO:0007565: female pregnancy (BP)
8 genes	134	34208	8	430	0.000306661	0.00553024	GO:0001501: skeletal system development (BP)
5 genes	48	34208	5	430	0.000336556	0.00600191	GO:0016525: negative regulation of angiogenesis (BP)
4 genes	27	34208	4	430	0.000343605	0.00606029	GO:0006641: triglyceride metabolic process (BP)
5 genes	49	34208	5	430	0.000370968	0.00647177	GO:0051607: defense response to virus (BP)
3 genes	12	34208	3	430	0.000398813	0.00680952	GO:0006693: prostaglandin metabolic process (BP)
3 genes	12	34208	3	430	0.000398813	0.00680952	GO:0010719: negative regulation of epithelial to mesenchymal transition (BP)
9 genes	178	34208	9	430	0.000448533	0.00757786	GO:0043065: positive regulation of apoptotic process (BP)
2 genes	3	34208	2	430	0.000468993	0.00776014	GO:0001922: B-1 B cell homeostasis (BP)
2 genes	3	34208	2	430	0.000468993	0.00776014	GO:0015867: ATP transport (BP)
7 genes	110	34208	7	430	0.000494675	0.00801973	GO:0006897: endocytosis (BP)
5 genes	52	34208	5	430	0.000490261	0.00802927	GO:0010629: negative regulation of gene expression (BP)
3 genes	13	34208	3	430	0.00051363	0.00816214	GO:0051924: regulation of calcium ion transport (BP)
3 genes	13	34208	3	430	0.00051363	0.00816214	GO:0042730: fibrinolysis (BP)
4 genes	30	34208	4	430	0.000520827	0.00819536	GO:0007566: embryo implantation (BP)
6 genes	82	34208	6	430	0.000596327	0.00929227	GO:0060333: interferon-gamma-mediated signaling pathway (BP)
3 genes	14	34208	3	430	0.000647628	0.00989945	GO:0010575: positive regulation vascular endothelial growth factor production (BP)
3 genes	14	34208	3	430	0.000647628	0.00989945	GO:0030224: monocyte differentiation (BP)
4 genes	32	34208	4	430	0.000670007	0.0101449	GO:0008344: adult locomotory behavior (BP)
5 genes	56	34208	5	430	0.000691582	0.0103737	GO:0008217: regulation of blood pressure (BP)
14 genes	410	34208	14	430	0.000775936	0.0115313	GO:0007399: nervous system development (BP)
3 genes	15	34208	3	430	0.000802006	0.0115966	GO:0001556: oocyte maturation (BP)
3 genes	15	34208	3	430	0.000802006	0.0115966	GO:0032722: positive regulation of chemokine production (BP)
3 genes	15	34208	3	430	0.000802006	0.0115966	GO:0060045: positive regulation of cardiac muscle cell proliferation (BP)
5 genes	58	34208	5	430	0.000812761	0.0116472	GO:0009725: response to hormone stimulus (BP)
2 genes	4	34208	2	430	0.00093017	0.0123382	GO:0045842: positive regulation of mitotic metaphase/anaphase transition (BP)
2 genes	4	34208	2	430	0.00093017	0.0123382	GO:0050702: interleukin-1 beta secretion (BP)
2 genes	4	34208	2	430	0.00093017	0.0123382	GO:0002634: regulation of germinal center formation (BP)
2 genes	4	34208	2	430	0.00093017	0.0123382	GO:0071460: cellular response to cell-matrix adhesion (BP)
2 genes	4	34208	2	430	0.00093017	0.0123382	GO:0031536: positive regulation of exit from mitosis (BP)
2 genes	4	34208	2	430	0.00093017	0.0123382	GO:0033629: negative regulation of cell adhesion mediated by integrin (BP)
2 genes	4	34208	2	430	0.00093017	0.0123382	GO:2000111: positive regulation of macrophage apoptosis (BP)
2 genes	4	34208	2	430	0.00093017	0.0123382	GO:0019941: modification-dependent protein catabolic process (BP)
2 genes	4	34208	2	430	0.00093017	0.0123382	GO:0035457: cellular response to interferon-alpha (BP)
3 genes	16	34208	3	430	0.000977911	0.0128651	GO:0001502: cartilage condensation (BP)
4 genes	36	34208	4	430	0.00105494	0.0137657	GO:0071407: cellular response to organic cyclic compound (BP)
5 genes	63	34208	5	430	0.00118452	0.0149698	GO:0043627: response to estrogen stimulus (BP)
5 genes	63	34208	5	430	0.00118452	0.0149698	GO:0006879: cellular iron ion homeostasis (BP)
7 genes	128	34208	7	430	0.00121253	0.0150861	GO:0030036: actin cytoskeleton organization (BP)
6 genes	94	34208	6	430	0.00122258	0.0150942	GO:0009952: anterior/posterior pattern specification (BP)
3 genes	17	34208	3	430	0.00117643	0.0151054	GO:0045909: positive regulation of vasodilation (BP)
4 genes	37	34208	4	430	0.00117118	0.0151592	GO:0071456: cellular response to hypoxia (BP)
11 genes	290	34208	11	430	0.00121146	0.0151906	GO:0005975: carbohydrate metabolic process (BP)
6 genes	95	34208	6	430	0.0012914	0.0158222	GO:0006928: cellular component movement (BP)
11 genes	294	34208	11	430	0.00135111	0.0164282	GO:0006366: transcription from RNA polymerase II promoter (BP)
3 genes	18	34208	3	430	0.00139862	0.0167521	GO:0031668: cellular response to extracellular stimulus (BP)
3 genes	18	34208	3	430	0.00139862	0.0167521	GO:0006885: regulation of pH (BP)
4 genes	39	34208	4	430	0.00143004	0.0170016	GO:0048704: embryonic skeletal system morphogenesis (BP)
2 genes	5	34208	2	430	0.00153738	0.0174999	GO:0051488: activation of anaphase-promoting complex activity (BP)
2 genes	5	34208	2	430	0.00153738	0.0174999	GO:0006084: acetyl-CoA metabolic process (BP)
2 genes	5	34208	2	430	0.00153738	0.0174999	GO:0051155: positive regulation of striated muscle cell differentiation (BP)
2 genes	5	34208	2	430	0.00153738	0.0174999	GO:0032691: negative regulation of interleukin-1 beta production (BP)
2 genes	5	34208	2	430	0.00153738	0.0174999	GO:0051382: kinetochore assembly (BP)
2 genes	5	34208	2	430	0.00153738	0.0174999	GO:0060429: epithelium development (BP)
4 genes	40	34208	4	430	0.00157333	0.017783	GO:0050680: negative regulation of epithelial cell proliferation (BP)
4 genes	41	34208	4	430	0.0017263	0.0193756	GO:0006865: amino acid transport (BP)
11 genes	307	34208	11	430	0.00189902	0.0208762	GO:0007411: axon guidance (BP)
4 genes	42	34208	4	430	0.0018893	0.0209126	GO:0042542: response to hydrogen peroxide (BP)
4 genes	42	34208	4	430	0.0018893	0.0209126	GO:0045669: positive regulation of osteoblast differentiation (BP)
4 genes	43	34208	4	430	0.00206264	0.0223685	GO:0071222: cellular response to lipopolysaccharide (BP)
4 genes	43	34208	4	430	0.00206264	0.0223685	GO:0001649: osteoblast differentiation (BP)
2 genes	6	34208	2	430	0.00228689	0.0229404	GO:0043569: negative regulation of insulin-like growth factor receptor signaling pathway (BP)
2 genes	6	34208	2	430	0.00228689	0.0229404	GO:0015718: monocarboxylic acid transport (BP)
2 genes	6	34208	2	430	0.00228689	0.0229404	GO:0055012: ventricular cardiac muscle cell differentiation (BP)
2 genes	6	34208	2	430	0.00228689	0.0229404	GO:0002237: response to molecule of bacterial origin (BP)
2 genes	6	34208	2	430	0.00228689	0.0229404	GO:0014033: neural crest cell differentiation (BP)
2 genes	6	34208	2	430	0.00228689	0.0229404	GO:0060536: cartilage morphogenesis (BP)
2 genes	6	34208	2	430	0.00228689	0.0229404	GO:0032020: ISG15-protein conjugation (BP)
2 genes	6	34208	2	430	0.00228689	0.0229404	GO:0090244: Wnt receptor signaling pathway involved in somitogenesis (BP)
6 genes	105	34208	6	430	0.00215382	0.0230458	GO:0030335: positive regulation of cell migration (BP)
6 genes	105	34208	6	430	0.00215382	0.0230458	GO:0016477: cell migration (BP)
3 genes	21	34208	3	430	0.0022168	0.0234076	GO:0006270: DNA-dependent DNA replication initiation (BP)
3 genes	21	34208	3	430	0.0022168	0.0234076	GO:0006090: pyruvate metabolic process (BP)
5 genes	74	34208	5	430	0.0024262	0.0241866	GO:0016337: cell-cell adhesion (BP)
4 genes	45	34208	4	430	0.00244169	0.0241908	GO:0002218: activation of innate immune response (BP)
7 genes	145	34208	7	430	0.00247108	0.0243318	GO:0000082: G1/S transition of mitotic cell cycle (BP)
5 genes	75	34208	5	430	0.00257313	0.0251822	GO:0007409: axonogenesis (BP)
14 genes	468	34208	14	430	0.00265568	0.0258325	GO:0045893: positive regulation of transcription, DNA-dependent (BP)
15 genes	520	34208	15	430	0.00268285	0.0259396	GO:0030154: cell differentiation (BP)
3 genes	23	34208	3	430	0.00289745	0.0275172	GO:0051496: positive regulation of stress fiber assembly (BP)
3 genes	23	34208	3	430	0.00289745	0.0275172	GO:0048662: negative regulation of smooth muscle cell proliferation (BP)
5 genes	77	34208	5	430	0.00288619	0.0277386	GO:0006631: fatty acid metabolic process (BP)
2 genes	7	34208	2	430	0.00317505	0.0289543	GO:0000904: cell morphogenesis involved in differentiation (BP)
2 genes	7	34208	2	430	0.00317505	0.0289543	GO:0045822: negative regulation of heart contraction (BP)
2 genes	7	34208	2	430	0.00317505	0.0289543	GO:0051894: positive regulation of focal adhesion assembly (BP)
2 genes	7	34208	2	430	0.00317505	0.0289543	GO:0045792: negative regulation of cell size (BP)
2 genes	7	34208	2	430	0.00317505	0.0289543	GO:0000002: mitochondrial genome maintenance (BP)
6 genes	113	34208	6	430	0.0031105	0.029195	GO:0030308: negative regulation of cell growth (BP)
4 genes	48	34208	4	430	0.00309598	0.0292297	GO:0007519: skeletal muscle tissue development (BP)
3 genes	24	34208	3	430	0.00328076	0.0292534	GO:0042327: positive regulation of phosphorylation (BP)
3 genes	24	34208	3	430	0.00328076	0.0292534	GO:0003151: outflow tract morphogenesis (BP)
3 genes	24	34208	3	430	0.00328076	0.0292534	GO:0034612: response to tumor necrosis factor (BP)
3 genes	24	34208	3	430	0.00328076	0.0292534	GO:0045931: positive regulation of mitotic cell cycle (BP)
4 genes	49	34208	4	430	0.00333821	0.0296012	GO:0001938: positive regulation of endothelial cell proliferation (BP)
5 genes	80	34208	5	430	0.0034061	0.0300373	GO:0031145: anaphase-promoting complex-dependent proteasomal ubiquitin-dependent protein catabolic process (BP)
7 genes	156	34208	7	430	0.00370746	0.0323395	GO:0007507: heart development (BP)
3 genes	25	34208	3	430	0.00369368	0.0323954	GO:0001837: epithelial to mesenchymal transition (BP)
5 genes	84	34208	5	430	0.00419974	0.0349253	GO:0030182: neuron differentiation (BP)
2 genes	8	34208	2	430	0.00419827	0.0350949	GO:0002467: germinal center formation (BP)
2 genes	8	34208	2	430	0.00419827	0.0350949	GO:0032703: negative regulation of interleukin-2 production (BP)
2 genes	8	34208	2	430	0.00419827	0.0350949	GO:0014902: myotube differentiation (BP)
2 genes	8	34208	2	430	0.00419827	0.0350949	GO:0014912: negative regulation of smooth muscle cell migration (BP)
2 genes	8	34208	2	430	0.00419827	0.0350949	GO:0042119: neutrophil activation (BP)
2 genes	8	34208	2	430	0.00419827	0.0350949	GO:0033628: regulation of cell adhesion mediated by integrin (BP)
3 genes	26	34208	3	430	0.00413691	0.0356975	GO:0008406: gonad development (BP)
3 genes	26	34208	3	430	0.00413691	0.0356975	GO:0055010: ventricular cardiac muscle tissue morphogenesis (BP)
4 genes	53	34208	4	430	0.00443591	0.0363247	GO:0006633: fatty acid biosynthetic process (BP)
4 genes	53	34208	4	430	0.00443591	0.0363247	GO:0043154: negative regulation of cysteine-type endopeptidase activity involved in apoptotic process (BP)
4 genes	53	34208	4	430	0.00443591	0.0363247	GO:0031100: organ regeneration (BP)
3 genes	27	34208	3	430	0.00461107	0.0373776	GO:0031623: receptor internalization (BP)
3 genes	27	34208	3	430	0.00461107	0.0373776	GO:0032570: response to progesterone stimulus (BP)
4 genes	54	34208	4	430	0.00474403	0.0380708	GO:0030900: forebrain development (BP)
4 genes	54	34208	4	430	0.00474403	0.0380708	GO:0043433: negative regulation of sequence-specific DNA binding transcription factor activity (BP)
5 genes	89	34208	5	430	0.00536708	0.0396966	GO:0007584: response to nutrient (BP)
2 genes	9	34208	2	430	0.00535303	0.039776	GO:0045663: positive regulation of myoblast differentiation (BP)
2 genes	9	34208	2	430	0.00535303	0.039776	GO:0032331: negative regulation of chondrocyte differentiation (BP)
2 genes	9	34208	2	430	0.00535303	0.039776	GO:0010042: response to manganese ion (BP)
2 genes	9	34208	2	430	0.00535303	0.039776	GO:0015804: neutral amino acid transport (BP)
2 genes	9	34208	2	430	0.00535303	0.039776	GO:0000302: response to reactive oxygen species (BP)
2 genes	9	34208	2	430	0.00535303	0.039776	GO:0002690: positive regulation of leukocyte chemotaxis (BP)
2 genes	9	34208	2	430	0.00535303	0.039776	GO:0030728: ovulation (BP)
2 genes	9	34208	2	430	0.00535303	0.039776	GO:0001736: establishment of planar polarity (BP)
2 genes	9	34208	2	430	0.00535303	0.039776	GO:0030220: platelet formation (BP)
4 genes	56	34208	4	430	0.00540271	0.0397769	GO:0000910: cytokinesis (BP)
3 genes	28	34208	3	430	0.00511677	0.0398661	GO:0010811: positive regulation of cell-substrate adhesion (BP)
3 genes	28	34208	3	430	0.00511677	0.0398661	GO:0017148: negative regulation of translation (BP)
3 genes	28	34208	3	430	0.00511677	0.0398661	GO:0050727: regulation of inflammatory response (BP)
3 genes	28	34208	3	430	0.00511677	0.0398661	GO:0048812: neuron projection morphogenesis (BP)
3 genes	28	34208	3	430	0.00511677	0.0398661	GO:0001933: negative regulation of protein phosphorylation (BP)
12 genes	401	34208	12	430	0.00518969	0.0402389	GO:0045892: negative regulation of transcription, DNA-dependent (BP)
4 genes	55	34208	4	430	0.0050662	0.040454	GO:0000079: regulation of cyclin-dependent protein kinase activity (BP)
3 genes	29	34208	3	430	0.00565457	0.0406977	GO:0021915: neural tube development (BP)
3 genes	29	34208	3	430	0.00565457	0.0406977	GO:0035019: somatic stem cell maintenance (BP)
3 genes	29	34208	3	430	0.00565457	0.0406977	GO:0006635: fatty acid beta-oxidation (BP)
3 genes	29	34208	3	430	0.00565457	0.0406977	GO:0009409: response to cold (BP)
5 genes	90	34208	5	430	0.00562545	0.0412276	GO:0034329: cell junction assembly (BP)
3 genes	30	34208	3	430	0.00622498	0.0434395	GO:0033572: transferrin transport (BP)
3 genes	30	34208	3	430	0.00622498	0.0434395	GO:0009314: response to radiation (BP)
3 genes	30	34208	3	430	0.00622498	0.0434395	GO:0006271: DNA strand elongation involved in DNA replication (BP)
3 genes	30	34208	3	430	0.00622498	0.0434395	GO:0007094: mitotic cell cycle spindle assembly checkpoint (BP)
3 genes	30	34208	3	430	0.00622498	0.0434395	GO:0032480: negative regulation of type I interferon production (BP)
4 genes	58	34208	4	430	0.00611984	0.0438497	GO:0006968: cellular defense response (BP)
5 genes	92	34208	5	430	0.00616827	0.0440003	GO:0045471: response to ethanol (BP)
6 genes	131	34208	6	430	0.00638045	0.0443317	GO:0000075: cell cycle checkpoint (BP)
16 genes	630	34208	16	430	0.00663638	0.0443808	GO:0055085: transmembrane transport (BP)
2 genes	10	34208	2	430	0.00663587	0.0445631	GO:0060056: mammary gland involution (BP)
2 genes	10	34208	2	430	0.00663587	0.0445631	GO:0000085: G2 phase of mitotic cell cycle (BP)
2 genes	10	34208	2	430	0.00663587	0.0445631	GO:0042592: homeostatic process (BP)
2 genes	10	34208	2	430	0.00663587	0.0445631	GO:0003009: skeletal muscle contraction (BP)
2 genes	10	34208	2	430	0.00663587	0.0445631	GO:0045176: apical protein localization (BP)
2 genes	10	34208	2	430	0.00663587	0.0445631	GO:0048535: lymph node development (BP)
2 genes	10	34208	2	430	0.00663587	0.0445631	GO:0002244: hemopoietic progenitor cell differentiation (BP)
2 genes	10	34208	2	430	0.00663587	0.0445631	GO:0045070: positive regulation of viral genome replication (BP)
3 genes	31	34208	3	430	0.00682851	0.0454761	GO:0008016: regulation of heart contraction (BP)
3 genes	32	34208	3	430	0.00746559	0.0495135	GO:0051259: protein oligomerization (BP)

## Sheet: Molecular function
Genes	NGR	TNGR	NG	TNG	Hyp	Hyp*	Annotations
144 genes	4463	34208	144	430	4.54914e-28	2.361e-25	GO:0005515: protein binding (MF)
11 genes	43	34208	11	430	4.36937e-12	1.13385e-09	GO:0008307: structural constituent of muscle (MF)
15 genes	124	34208	15	430	5.55761e-11	9.61466e-09	GO:0008201: heparin binding (MF)
31 genes	662	34208	31	430	4.9433e-10	6.41393e-08	GO:0005509: calcium ion binding (MF)
18 genes	289	34208	18	430	3.45667e-08	3.58802e-06	GO:0003779: actin binding (MF)
24 genes	541	34208	24	430	1.27052e-07	9.41998e-06	GO:0043565: sequence-specific DNA binding (MF)
8 genes	47	34208	8	430	1.19622e-07	1.03473e-05	GO:0008009: chemokine activity (MF)
8 genes	60	34208	8	430	8.43961e-07	5.4752e-05	GO:0003774: motor activity (MF)
15 genes	259	34208	15	430	1.19806e-06	6.90879e-05	GO:0005102: receptor binding (MF)
30 genes	898	34208	30	430	1.51153e-06	7.84486e-05	GO:0003700: sequence-specific DNA binding transcription factor activity (MF)
8 genes	68	34208	8	430	2.23366e-06	0.000105388	GO:0005201: extracellular matrix structural constituent (MF)
5 genes	19	34208	5	430	3.08339e-06	0.000123098	GO:0001968: fibronectin binding (MF)
15 genes	279	34208	15	430	3.00198e-06	0.000129835	GO:0046982: protein heterodimerization activity (MF)
12 genes	189	34208	12	430	5.48796e-06	0.000203447	GO:0019899: enzyme binding (MF)
13 genes	225	34208	13	430	6.29855e-06	0.00021793	GO:0005198: structural molecule activity (MF)
19 genes	514	34208	19	430	3.36316e-05	0.00109092	GO:0042803: protein homodimerization activity (MF)
8 genes	104	34208	8	430	5.25272e-05	0.00143482	GO:0004222: metalloendopeptidase activity (MF)
12 genes	237	34208	12	430	5.20824e-05	0.00150171	GO:0019901: protein kinase binding (MF)
4 genes	17	34208	4	430	5.14683e-05	0.0015713	GO:0000146: microfilament motor activity (MF)
10 genes	174	34208	10	430	7.67078e-05	0.00199057	GO:0009055: electron carrier activity (MF)
4 genes	21	34208	4	430	0.000124375	0.00307384	GO:0048037: cofactor binding (MF)
36 genes	1489	34208	36	430	0.000155821	0.00336962	GO:0005524: ATP binding (MF)
7 genes	90	34208	7	430	0.000143899	0.00339472	GO:0030414: peptidase inhibitor activity (MF)
7 genes	92	34208	7	430	0.000165146	0.00342843	GO:0004867: serine-type endopeptidase inhibitor activity (MF)
6 genes	64	34208	6	430	0.000154327	0.00348242	GO:0004497: monooxygenase activity (MF)
8 genes	125	34208	8	430	0.000190867	0.00381	GO:0020037: heme binding (MF)
5 genes	44	34208	5	430	0.000222423	0.00427546	GO:0005518: collagen binding (MF)
46 genes	2120	34208	46	430	0.000234514	0.00434688	GO:0000166: nucleotide binding (MF)
5 genes	47	34208	5	430	0.000304614	0.00545154	GO:0002020: protease binding (MF)
6 genes	74	34208	6	430	0.000343175	0.00593693	GO:0005200: structural constituent of cytoskeleton (MF)
15 genes	437	34208	15	430	0.00048347	0.00809422	GO:0016491: oxidoreductase activity (MF)
3 genes	13	34208	3	430	0.00051363	0.00833043	GO:0043236: laminin binding (MF)
10 genes	226	34208	10	430	0.000627572	0.0095797	GO:0003682: chromatin binding (MF)
39 genes	1785	34208	39	430	0.000620519	0.00975907	GO:0003677: DNA binding (MF)
5 genes	57	34208	5	430	0.000750347	0.0111266	GO:0042826: histone deacetylase binding (MF)
3 genes	16	34208	3	430	0.000977911	0.0140982	GO:0042605: peptide antigen binding (MF)
3 genes	17	34208	3	430	0.00117643	0.0160676	GO:0050840: extracellular matrix binding (MF)
3 genes	17	34208	3	430	0.00117643	0.0160676	GO:0015171: amino acid transmembrane transporter activity (MF)
55 genes	2879	34208	55	430	0.00125648	0.0167209	GO:0046872: metal ion binding (MF)
4 genes	38	34208	4	430	0.0012961	0.0168169	GO:0051287: NAD binding (MF)
8 genes	169	34208	8	430	0.00140581	0.0177955	GO:0008289: lipid binding (MF)
2 genes	5	34208	2	430	0.00153738	0.0185558	GO:0015179: L-amino acid transmembrane transporter activity (MF)
2 genes	5	34208	2	430	0.00153738	0.0185558	GO:0048603: fibroblast growth factor 2 binding (MF)
4 genes	40	34208	4	430	0.00157333	0.0185581	GO:0003712: transcription cofactor activity (MF)
15 genes	493	34208	15	430	0.00161461	0.0186219	GO:0008233: peptidase activity (MF)
4 genes	41	34208	4	430	0.0017263	0.0194772	GO:0005080: protein kinase C binding (MF)
3 genes	20	34208	3	430	0.00191788	0.0211783	GO:0042813: Wnt-activated receptor activity (MF)
6 genes	104	34208	6	430	0.00205207	0.022188	GO:0003705: sequence-specific distal enhancer binding RNA polymerase II transcription factor activity (MF)
2 genes	6	34208	2	430	0.00228689	0.0237379	GO:0004499: flavin-containing monooxygenase activity (MF)
2 genes	6	34208	2	430	0.00228689	0.0237379	GO:0008028: monocarboxylic acid transmembrane transporter activity (MF)
9 genes	227	34208	9	430	0.00245297	0.0249625	GO:0016301: kinase activity (MF)
5 genes	75	34208	5	430	0.00257313	0.0256818	GO:0008017: microtubule binding (MF)
7 genes	148	34208	7	430	0.00277092	0.0266317	GO:0005516: calmodulin binding (MF)
5 genes	76	34208	5	430	0.00272641	0.0266983	GO:0005178: integrin binding (MF)
3 genes	23	34208	3	430	0.00289745	0.0268532	GO:0043531: ADP binding (MF)
5 genes	77	34208	5	430	0.00288619	0.0272352	GO:0050660: flavin adenine dinucleotide binding (MF)
3 genes	24	34208	3	430	0.00328076	0.0298722	GO:0070330: aromatase activity (MF)
3 genes	25	34208	3	430	0.00369368	0.0330521	GO:0017147: Wnt-protein binding (MF)
7 genes	160	34208	7	430	0.00425745	0.0362232	GO:0008083: growth factor activity (MF)
5 genes	84	34208	5	430	0.00419974	0.0363278	GO:0030165: PDZ domain binding (MF)
2 genes	8	34208	2	430	0.00419827	0.0369305	GO:0030898: actin-dependent ATPase activity (MF)
7 genes	163	34208	7	430	0.00470883	0.0394175	GO:0005125: cytokine activity (MF)
2 genes	9	34208	2	430	0.00535303	0.0440987	GO:0016918: retinal binding (MF)

## Sheet: Cellular component
Genes	NGR	TNGR	NG	TNG	Hyp	Hyp*	Annotations
99 genes	1913	34208	99	430	3.6896e-34	1.07367e-31	GO:0005576: extracellular region (CC)
58 genes	784	34208	58	430	1.47015e-27	2.13907e-25	GO:0005615: extracellular space (CC)
145 genes	5302	34208	145	430	4.09017e-21	3.96746e-19	GO:0005737: cytoplasm (CC)
23 genes	209	34208	23	430	3.20327e-15	1.86431e-13	GO:0005578: proteinaceous extracellular matrix (CC)
20 genes	146	34208	20	430	2.98208e-15	2.16947e-13	GO:0031012: extracellular matrix (CC)
95 genes	3575	34208	95	430	1.24699e-12	6.0479e-11	GO:0005886: plasma membrane (CC)
126 genes	5441	34208	126	430	1.58609e-12	6.59359e-11	GO:0005634: nucleus (CC)
67 genes	2146	34208	67	430	5.71137e-12	2.07751e-10	GO:0005829: cytosol (CC)
11 genes	48	34208	11	430	1.62231e-11	5.24548e-10	GO:0016459: myosin complex (CC)
21 genes	297	34208	21	430	2.51999e-10	7.33316e-09	GO:0009986: cell surface (CC)
6 genes	15	34208	6	430	1.73262e-08	4.58356e-07	GO:0005859: muscle myosin complex (CC)
36 genes	1016	34208	36	430	3.0923e-08	7.49884e-07	GO:0005887: integral to plasma membrane (CC)
4 genes	6	34208	4	430	3.62041e-07	8.10415e-06	GO:0005587: collagen type IV (CC)
16 genes	279	34208	16	430	6.03775e-07	1.25499e-05	GO:0005792: microsome (CC)
8 genes	59	34208	8	430	7.39495e-07	1.43462e-05	GO:0030018: Z disc (CC)
5 genes	15	34208	5	430	8.30046e-07	1.50965e-05	GO:0032982: myosin filament (CC)
10 genes	113	34208	10	430	1.74117e-06	2.98047e-05	GO:0005819: spindle (CC)
9 genes	92	34208	9	430	2.49317e-06	4.03062e-05	GO:0005581: collagen (CC)
8 genes	70	34208	8	430	2.79083e-06	4.27438e-05	GO:0005604: basement membrane (CC)
6 genes	43	34208	6	430	1.567e-05	0.000227999	GO:0030175: filopodium (CC)
6 genes	45	34208	6	430	2.04965e-05	0.000271113	GO:0001725: stress fiber (CC)
5 genes	27	34208	5	430	1.97048e-05	0.000273052	GO:0030017: sarcomere (CC)
12 genes	217	34208	12	430	2.20351e-05	0.000278792	GO:0043234: protein complex (CC)
5 genes	29	34208	5	430	2.83926e-05	0.00034426	GO:0008305: integrin complex (CC)
29 genes	1000	34208	29	430	3.20306e-05	0.000358497	GO:0005783: endoplasmic reticulum (CC)
5 genes	30	34208	5	430	3.37207e-05	0.000363434	GO:0030016: myofibril (CC)
26 genes	846	34208	26	430	3.16507e-05	0.000368414	GO:0005856: cytoskeleton (CC)
11 genes	196	34208	11	430	4.2133e-05	0.000437882	GO:0016324: apical plasma membrane (CC)
8 genes	112	34208	8	430	8.88767e-05	0.000891831	GO:0031225: anchored to membrane (CC)
6 genes	59	34208	6	430	9.77736e-05	0.000948404	GO:0045177: apical part of cell (CC)
5 genes	39	34208	5	430	0.000124152	0.00116543	GO:0031594: neuromuscular junction (CC)
77 genes	4065	34208	77	430	0.000156992	0.00142765	GO:0016020: membrane (CC)
17 genes	523	34208	17	430	0.000389216	0.00343218	GO:0005624: membrane fraction (CC)
14 genes	390	34208	14	430	0.000476768	0.00396398	GO:0005625: soluble fraction (CC)
2 genes	3	34208	2	430	0.000468993	0.00401403	GO:0000942: condensed nuclear chromosome outer kinetochore (CC)
4 genes	30	34208	4	430	0.000520827	0.00421002	GO:0005913: cell-cell adherens junction (CC)
11 genes	265	34208	11	430	0.000581989	0.00445681	GO:0005694: chromosome (CC)
19 genes	642	34208	19	430	0.000571902	0.00449793	GO:0005789: endoplasmic reticulum membrane (CC)
5 genes	55	34208	5	430	0.000636327	0.00474798	GO:0000776: kinetochore (CC)
4 genes	33	34208	4	430	0.000754912	0.00535804	GO:0019898: extrinsic to membrane (CC)
4 genes	33	34208	4	430	0.000754912	0.00535804	GO:0005884: actin filament (CC)
14 genes	417	34208	14	430	0.000912595	0.00632298	GO:0048471: perinuclear region of cytoplasm (CC)
3 genes	16	34208	3	430	0.000977911	0.00661796	GO:0005605: basal lamina (CC)
7 genes	129	34208	7	430	0.00126851	0.00838947	GO:0016323: basolateral plasma membrane (CC)
5 genes	66	34208	5	430	0.00146057	0.00944502	GO:0042383: sarcolemma (CC)
2 genes	5	34208	2	430	0.00153738	0.00972559	GO:0001652: granular component (CC)
31 genes	1394	34208	31	430	0.00169449	0.0102728	GO:0005739: mitochondrion (CC)
5 genes	68	34208	5	430	0.00166916	0.0103346	GO:0000790: nuclear chromatin (CC)
2 genes	6	34208	2	430	0.00228689	0.0130487	GO:0031616: spindle pole centrosome (CC)
2 genes	6	34208	2	430	0.00228689	0.0130487	GO:0000300: peripheral to membrane of membrane fraction (CC)
5 genes	73	34208	5	430	0.00228545	0.0135728	GO:0030496: midbody (CC)
5 genes	75	34208	5	430	0.00257313	0.0143996	GO:0000922: spindle pole (CC)
3 genes	23	34208	3	430	0.00289745	0.0159087	GO:0030863: cortical cytoskeleton (CC)
2 genes	7	34208	2	430	0.00317505	0.0167989	GO:0045178: basal part of cell (CC)
2 genes	7	34208	2	430	0.00317505	0.0167989	GO:0032589: neuron projection membrane (CC)
31 genes	1461	34208	31	430	0.00341717	0.0177571	GO:0005730: nucleolus (CC)
7 genes	155	34208	7	430	0.00357882	0.0179558	GO:0009897: external side of plasma membrane (CC)
6 genes	116	34208	6	430	0.00354054	0.0180754	GO:0005925: focal adhesion (CC)
2 genes	8	34208	2	430	0.00419827	0.0203616	GO:0001931: uropod (CC)
2 genes	8	34208	2	430	0.00419827	0.0203616	GO:0005861: troponin complex (CC)
3 genes	27	34208	3	430	0.00461107	0.0219971	GO:0000228: nuclear chromosome (CC)
4 genes	54	34208	4	430	0.00474403	0.0222663	GO:0005901: caveola (CC)
22 genes	958	34208	22	430	0.00531261	0.0245392	GO:0005794: Golgi apparatus (CC)
74 genes	4400	34208	74	430	0.00543666	0.0247198	GO:0016021: integral to membrane (CC)
3 genes	29	34208	3	430	0.00565457	0.0253151	GO:0008180: signalosome (CC)
10 genes	308	34208	10	430	0.00596094	0.0262823	GO:0005743: mitochondrial inner membrane (CC)
3 genes	30	34208	3	430	0.00622498	0.0270369	GO:0005876: spindle microtubule (CC)
4 genes	59	34208	4	430	0.00650099	0.0278204	GO:0000775: chromosome, centromeric region (CC)
2 genes	10	34208	2	430	0.00663587	0.0279861	GO:0031527: filopodium membrane (CC)
4 genes	61	34208	4	430	0.00730979	0.0303878	GO:0000777: condensed chromosome kinetochore (CC)
7 genes	179	34208	7	430	0.00775039	0.0313245	GO:0005764: lysosome (CC)
5 genes	97	34208	5	430	0.00768439	0.0314952	GO:0015630: microtubule cytoskeleton (CC)
2 genes	11	34208	2	430	0.00804342	0.0320635	GO:0043034: costamere (CC)
2 genes	12	34208	2	430	0.00957234	0.036176	GO:0051233: spindle midzone (CC)
2 genes	12	34208	2	430	0.00957234	0.036176	GO:0031143: pseudopodium (CC)
2 genes	12	34208	2	430	0.00957234	0.036176	GO:0005614: interstitial matrix (CC)
2 genes	12	34208	2	430	0.00957234	0.036176	GO:0031430: M band (CC)
1 genes	1	34208	1	430	0.0125702	0.0377105	GO:0031021: interphase microtubule organizing center (CC)
1 genes	1	34208	1	430	0.0125702	0.0377105	GO:0097181: protein C inhibitor-coagulation factor V complex (CC)
1 genes	1	34208	1	430	0.0125702	0.0377105	GO:0036029: protein C inhibitor-KLK3 complex (CC)
1 genes	1	34208	1	430	0.0125702	0.0377105	GO:0036024: protein C inhibitor-TMPRSS7 complex (CC)
1 genes	1	34208	1	430	0.0125702	0.0377105	GO:0036026: protein C inhibitor-PLAT complex (CC)
1 genes	1	34208	1	430	0.0125702	0.0377105	GO:0097183: protein C inhibitor-coagulation factor XI complex (CC)
1 genes	1	34208	1	430	0.0125702	0.0377105	GO:0036025: protein C inhibitor-TMPRSS11E complex (CC)
1 genes	1	34208	1	430	0.0125702	0.0377105	GO:0070195: growth hormone receptor complex (CC)
1 genes	1	34208	1	430	0.0125702	0.0377105	GO:0005914: spot adherens junction (CC)
1 genes	1	34208	1	430	0.0125702	0.0377105	GO:0097182: protein C inhibitor-coagulation factor Xa complex (CC)
1 genes	1	34208	1	430	0.0125702	0.0377105	GO:0000778: condensed nuclear chromosome kinetochore (CC)
1 genes	1	34208	1	430	0.0125702	0.0377105	GO:0034676: alpha6-beta4 integrin complex (CC)
1 genes	1	34208	1	430	0.0125702	0.0377105	GO:0019035: viral integration complex (CC)
1 genes	1	34208	1	430	0.0125702	0.0377105	GO:0005597: collagen type XVI (CC)
1 genes	1	34208	1	430	0.0125702	0.0377105	GO:0000797: condensin core heterodimer (CC)
1 genes	1	34208	1	430	0.0125702	0.0377105	GO:0036027: protein C inhibitor-PLAU complex (CC)
1 genes	1	34208	1	430	0.0125702	0.0377105	GO:0036028: protein C inhibitor-thrombin complex (CC)
1 genes	1	34208	1	430	0.0125702	0.0377105	GO:0036030: protein C inhibitor-plasma kallikrein complex (CC)
1 genes	1	34208	1	430	0.0125702	0.0377105	GO:0005590: collagen type VII (CC)
2 genes	14	34208	2	430	0.0129813	0.0377757	GO:0031528: microvillus membrane (CC)
2 genes	14	34208	2	430	0.0129813	0.0377757	GO:0031258: lamellipodium membrane (CC)
4 genes	72	34208	4	430	0.0129452	0.0384394	GO:0001726: ruffle (CC)
5 genes	105	34208	5	430	0.0106198	0.0396199	GO:0016023: cytoplasmic membrane-bounded vesicle (CC)
2 genes	15	34208	2	430	0.0148551	0.0423807	GO:0031674: I band (CC)
2 genes	15	34208	2	430	0.0148551	0.0423807	GO:0016585: chromatin remodeling complex (CC)
6 genes	158	34208	6	430	0.0151595	0.0428293	GO:0042995: cell projection (CC)
2 genes	16	34208	2	430	0.0168375	0.046664	GO:0016010: dystrophin-associated glycoprotein complex (CC)
3 genes	43	34208	3	430	0.0167865	0.0469701	GO:0045111: intermediate filament cytoskeleton (CC)
12 genes	475	34208	12	430	0.0180018	0.04942	GO:0030054: cell junction (CC)

## Sheet: Modular enrichment analysis
Genes	NGR	TNGR	NG	TNG	Hyp	Hyp*	Annotations
99 genes	1913	34208	99	430	3.6896e-34	1.22974e-30	GO:0005576: extracellular region (CC)
57 genes	688	34208	57	430	1.29541e-29	2.1588e-26	GO:0005615: extracellular space (CC)
							GO:0005576: extracellular region (CC)
144 genes	4463	34208	144	430	4.54914e-28	5.05409e-25	GO:0005515: protein binding (MF)
58 genes	784	34208	58	430	1.47015e-27	1.22501e-24	GO:0005615: extracellular space (CC)
145 genes	5302	34208	145	430	4.09017e-21	2.72651e-18	GO:0005737: cytoplasm (CC)
22 genes	156	34208	22	430	6.39522e-17	3.55254e-14	GO:0007155: cell adhesion (BP)
							GO:0005576: extracellular region (CC)
20 genes	134	34208	20	430	5.41436e-16	2.25576e-13	GO:0005576: extracellular region (CC)
							GO:0031012: extracellular matrix (CC)
30 genes	362	34208	30	430	4.90208e-16	2.33409e-13	GO:0005576: extracellular region (CC)
							GO:0005515: protein binding (MF)
23 genes	209	34208	23	430	3.20327e-15	1.18628e-12	GO:0005578: proteinaceous extracellular matrix (CC)
23 genes	212	34208	23	430	4.37524e-15	1.45827e-12	GO:0007165: signal transduction (BP)
							GO:0005576: extracellular region (CC)
35 genes	556	34208	35	430	7.68908e-15	2.32979e-12	GO:0007155: cell adhesion (BP)
22 genes	197	34208	22	430	9.47958e-15	2.63295e-12	GO:0005576: extracellular region (CC)
							GO:0005578: proteinaceous extracellular matrix (CC)
16 genes	85	34208	16	430	1.04925e-14	2.69011e-12	GO:0005615: extracellular space (CC)
							GO:0005576: extracellular region (CC)
							GO:0005578: proteinaceous extracellular matrix (CC)
73 genes	2218	34208	73	430	4.03618e-14	9.60898e-12	GO:0005634: nucleus (CC)
							GO:0005515: protein binding (MF)
15 genes	81	34208	15	430	9.2728e-14	2.06042e-11	GO:0005615: extracellular space (CC)
							GO:0005576: extracellular region (CC)
							GO:0031012: extracellular matrix (CC)
13 genes	59	34208	13	430	3.9147e-13	7.67511e-11	GO:0005576: extracellular region (CC)
							GO:0031012: extracellular matrix (CC)
							GO:0005578: proteinaceous extracellular matrix (CC)
13 genes	59	34208	13	430	3.9147e-13	7.67511e-11	GO:0005615: extracellular space (CC)
							GO:0005576: extracellular region (CC)
							GO:0008201: heparin binding (MF)
95 genes	3575	34208	95	430	1.24699e-12	2.30901e-10	GO:0005886: plasma membrane (CC)
126 genes	5441	34208	126	430	1.58609e-12	2.78233e-10	GO:0005634: nucleus (CC)
15 genes	98	34208	15	430	1.71306e-12	2.85482e-10	GO:0005576: extracellular region (CC)
							GO:0008201: heparin binding (MF)
45 genes	1072	34208	45	430	2.08378e-12	3.30726e-10	GO:0005515: protein binding (MF)
							GO:0005886: plasma membrane (CC)
10 genes	31	34208	10	430	3.11012e-12	4.71184e-10	GO:0007165: signal transduction (BP)
							GO:0006935: chemotaxis (BP)
							GO:0005576: extracellular region (CC)
11 genes	43	34208	11	430	4.36937e-12	6.33178e-10	GO:0008307: structural constituent of muscle (MF)
67 genes	2146	34208	67	430	5.71137e-12	7.93166e-10	GO:0005829: cytosol (CC)
11 genes	48	34208	11	430	1.62231e-11	2.16287e-09	GO:0016459: myosin complex (CC)
71 genes	2439	34208	71	430	2.97201e-11	3.80989e-09	GO:0005634: nucleus (CC)
							GO:0005737: cytoplasm (CC)
68 genes	2292	34208	68	430	3.68174e-11	4.5449e-09	GO:0005515: protein binding (MF)
							GO:0005737: cytoplasm (CC)
9 genes	30	34208	9	430	8.16501e-11	9.71927e-09	GO:0007165: signal transduction (BP)
							GO:0006935: chemotaxis (BP)
							GO:0005615: extracellular space (CC)
							GO:0005576: extracellular region (CC)
47 genes	1314	34208	47	430	1.53528e-10	1.7057e-08	GO:0005634: nucleus (CC)
							GO:0005515: protein binding (MF)
							GO:0005737: cytoplasm (CC)
7 genes	14	34208	7	430	1.50251e-10	1.72685e-08	GO:0005634: nucleus (CC)
							GO:0005524: ATP binding (MF)
							GO:0005515: protein binding (MF)
							GO:0005737: cytoplasm (CC)
							GO:0005819: spindle (CC)
9 genes	33	34208	9	430	2.12879e-10	2.2888e-08	GO:0005615: extracellular space (CC)
							GO:0005576: extracellular region (CC)
							GO:0031012: extracellular matrix (CC)
							GO:0005578: proteinaceous extracellular matrix (CC)
15 genes	138	34208	15	430	2.58621e-10	2.61207e-08	GO:0007165: signal transduction (BP)
							GO:0005615: extracellular space (CC)
							GO:0005576: extracellular region (CC)
21 genes	297	34208	21	430	2.51999e-10	2.62472e-08	GO:0009986: cell surface (CC)
9 genes	34	34208	9	430	2.86315e-10	2.80673e-08	GO:0005829: cytosol (CC)
							GO:0019221: cytokine-mediated signaling pathway (BP)
							GO:0060337: type I interferon-mediated signaling pathway (BP)
12 genes	81	34208	12	430	4.32209e-10	4.11586e-08	GO:0008544: epidermis development (BP)
43 genes	1176	34208	43	430	5.05093e-10	4.4302e-08	GO:0007165: signal transduction (BP)
31 genes	662	34208	31	430	4.9433e-10	4.45298e-08	GO:0005509: calcium ion binding (MF)
8 genes	25	34208	8	430	5.24013e-10	4.47829e-08	GO:0007165: signal transduction (BP)
							GO:0006955: immune response (BP)
							GO:0006935: chemotaxis (BP)
							GO:0008009: chemokine activity (MF)
							GO:0005615: extracellular space (CC)
							GO:0005576: extracellular region (CC)
7 genes	16	34208	7	430	4.90067e-10	4.53721e-08	GO:0008270: zinc ion binding (MF)
							GO:0005576: extracellular region (CC)
							GO:0006508: proteolysis (BP)
							GO:0008233: peptidase activity (MF)
							GO:0005578: proteinaceous extracellular matrix (CC)
							GO:0004222: metalloendopeptidase activity (MF)
							GO:0030574: collagen catabolic process (BP)
9 genes	37	34208	9	430	6.5681e-10	5.47287e-08	GO:0030049: muscle filament sliding (BP)
6 genes	10	34208	6	430	7.66809e-10	6.2336e-08	GO:0008307: structural constituent of muscle (MF)
							GO:0016459: myosin complex (CC)
							GO:0005859: muscle myosin complex (CC)
23 genes	382	34208	23	430	8.29006e-10	6.57876e-08	GO:0006955: immune response (BP)
40 genes	1070	34208	40	430	1.12555e-09	8.72428e-08	GO:0005737: cytoplasm (CC)
							GO:0005886: plasma membrane (CC)
10 genes	57	34208	10	430	2.26306e-09	1.67617e-07	GO:0007155: cell adhesion (BP)
							GO:0005615: extracellular space (CC)
							GO:0005576: extracellular region (CC)
15 genes	161	34208	15	430	2.25639e-09	1.70922e-07	GO:0005515: protein binding (MF)
							GO:0009986: cell surface (CC)
10 genes	58	34208	10	430	2.7041e-09	1.87766e-07	GO:0005829: cytosol (CC)
							GO:0019221: cytokine-mediated signaling pathway (BP)
11 genes	75	34208	11	430	2.59468e-09	1.88001e-07	GO:0019221: cytokine-mediated signaling pathway (BP)
							GO:0060337: type I interferon-mediated signaling pathway (BP)
8 genes	30	34208	8	430	2.68387e-09	1.90327e-07	GO:0007155: cell adhesion (BP)
							GO:0005604: basement membrane (CC)
21 genes	341	34208	21	430	3.043e-09	2.06986e-07	GO:0008285: negative regulation of cell proliferation (BP)
6 genes	12	34208	6	430	3.3027e-09	2.20158e-07	GO:0008270: zinc ion binding (MF)
							GO:0005576: extracellular region (CC)
							GO:0006508: proteolysis (BP)
							GO:0008233: peptidase activity (MF)
							GO:0008152: metabolic process (BP)
							GO:0005578: proteinaceous extracellular matrix (CC)
							GO:0004222: metalloendopeptidase activity (MF)
							GO:0030574: collagen catabolic process (BP)
7 genes	21	34208	7	430	4.71787e-09	2.96692e-07	GO:0006936: muscle contraction (BP)
							GO:0008307: structural constituent of muscle (MF)
7 genes	21	34208	7	430	4.71787e-09	2.96692e-07	GO:0005615: extracellular space (CC)
							GO:0005576: extracellular region (CC)
							GO:0005509: calcium ion binding (MF)
							GO:0005578: proteinaceous extracellular matrix (CC)
12 genes	99	34208	12	430	4.60866e-09	3.0119e-07	GO:0006955: immune response (BP)
							GO:0005615: extracellular space (CC)
							GO:0005576: extracellular region (CC)
9 genes	46	34208	9	430	5.26327e-09	3.02456e-07	GO:0005634: nucleus (CC)
							GO:0005515: protein binding (MF)
							GO:0005737: cytoplasm (CC)
							GO:0005819: spindle (CC)
9 genes	46	34208	9	430	5.26327e-09	3.02456e-07	GO:0005576: extracellular region (CC)
							GO:0030198: extracellular matrix organization (BP)
9 genes	46	34208	9	430	5.26327e-09	3.02456e-07	GO:0005576: extracellular region (CC)
							GO:0005509: calcium ion binding (MF)
							GO:0005578: proteinaceous extracellular matrix (CC)
36 genes	945	34208	36	430	4.90234e-09	3.02583e-07	GO:0007275: multicellular organismal development (BP)
16 genes	198	34208	16	430	5.24003e-09	3.17546e-07	GO:0005886: plasma membrane (CC)
							GO:0009986: cell surface (CC)
6 genes	13	34208	6	430	6.06849e-09	3.37105e-07	GO:0005634: nucleus (CC)
							GO:0005524: ATP binding (MF)
							GO:0005515: protein binding (MF)
							GO:0000166: nucleotide binding (MF)
							GO:0005737: cytoplasm (CC)
							GO:0005819: spindle (CC)
11 genes	81	34208	11	430	6.00311e-09	3.39125e-07	GO:0005634: nucleus (CC)
							GO:0005515: protein binding (MF)
							GO:0005737: cytoplasm (CC)
							GO:0019901: protein kinase binding (MF)
5 genes	7	34208	5	430	6.30776e-09	3.44652e-07	GO:0008270: zinc ion binding (MF)
							GO:0005615: extracellular space (CC)
							GO:0005576: extracellular region (CC)
							GO:0006508: proteolysis (BP)
							GO:0008233: peptidase activity (MF)
							GO:0008152: metabolic process (BP)
							GO:0005578: proteinaceous extracellular matrix (CC)
							GO:0004222: metalloendopeptidase activity (MF)
							GO:0030574: collagen catabolic process (BP)
10 genes	64	34208	10	430	7.3402e-09	3.88332e-07	GO:0005615: extracellular space (CC)
							GO:0005576: extracellular region (CC)
							GO:0005509: calcium ion binding (MF)
10 genes	64	34208	10	430	7.3402e-09	3.88332e-07	GO:0005515: protein binding (MF)
							GO:0005737: cytoplasm (CC)
							GO:0005819: spindle (CC)
9 genes	48	34208	9	430	7.83614e-09	4.01813e-07	GO:0007155: cell adhesion (BP)
							GO:0016021: integral to membrane (CC)
							GO:0005515: protein binding (MF)
							GO:0005886: plasma membrane (CC)
13 genes	126	34208	13	430	7.71624e-09	4.01847e-07	GO:0006935: chemotaxis (BP)
7 genes	23	34208	7	430	9.73318e-09	4.8419e-07	GO:0007155: cell adhesion (BP)
							GO:0005576: extracellular region (CC)
							GO:0005604: basement membrane (CC)
7 genes	23	34208	7	430	9.73318e-09	4.8419e-07	GO:0003779: actin binding (MF)
							GO:0030049: muscle filament sliding (BP)
8 genes	35	34208	8	430	1.0215e-08	4.86378e-07	GO:0003774: motor activity (MF)
							GO:0016459: myosin complex (CC)
12 genes	106	34208	12	430	1.0138e-08	4.8971e-07	GO:0005634: nucleus (CC)
							GO:0005515: protein binding (MF)
							GO:0019901: protein kinase binding (MF)
11 genes	85	34208	11	430	1.0099e-08	4.95002e-07	GO:0005634: nucleus (CC)
							GO:0005515: protein binding (MF)
							GO:0005737: cytoplasm (CC)
							GO:0051301: cell division (BP)
15 genes	181	34208	15	430	1.12293e-08	5.27145e-07	GO:0019221: cytokine-mediated signaling pathway (BP)
7 genes	24	34208	7	430	1.35926e-08	6.29225e-07	GO:0005737: cytoplasm (CC)
							GO:0005829: cytosol (CC)
							GO:0019221: cytokine-mediated signaling pathway (BP)
							GO:0060337: type I interferon-mediated signaling pathway (BP)
38 genes	1080	34208	38	430	1.51186e-08	6.90278e-07	GO:0005515: protein binding (MF)
							GO:0005829: cytosol (CC)
5 genes	8	34208	5	430	1.66466e-08	7.30041e-07	GO:0006936: muscle contraction (BP)
							GO:0008307: structural constituent of muscle (MF)
							GO:0032982: myosin filament (CC)
5 genes	8	34208	5	430	1.66466e-08	7.30041e-07	GO:0005634: nucleus (CC)
							GO:0005524: ATP binding (MF)
							GO:0005515: protein binding (MF)
							GO:0000166: nucleotide binding (MF)
							GO:0005737: cytoplasm (CC)
							GO:0005829: cytosol (CC)
							GO:0005819: spindle (CC)
15 genes	186	34208	15	430	1.62281e-08	7.30922e-07	GO:0005615: extracellular space (CC)
							GO:0005576: extracellular region (CC)
							GO:0005515: protein binding (MF)
12 genes	111	34208	12	430	1.71689e-08	7.43169e-07	GO:0003677: DNA binding (MF)
							GO:0005634: nucleus (CC)
							GO:0005515: protein binding (MF)
							GO:0043565: sequence-specific DNA binding (MF)
7 genes	25	34208	7	430	1.86749e-08	7.97991e-07	GO:0005524: ATP binding (MF)
							GO:0000166: nucleotide binding (MF)
							GO:0003779: actin binding (MF)
							GO:0003774: motor activity (MF)
							GO:0016459: myosin complex (CC)
33 genes	863	34208	33	430	2.00961e-08	8.26917e-07	GO:0005634: nucleus (CC)
							GO:0005829: cytosol (CC)
47 genes	1532	34208	47	430	1.96963e-08	8.30983e-07	GO:0005737: cytoplasm (CC)
							GO:0005829: cytosol (CC)
20 genes	345	34208	20	430	1.99479e-08	8.31081e-07	GO:0016021: integral to membrane (CC)
							GO:0005515: protein binding (MF)
							GO:0005886: plasma membrane (CC)
4 genes	4	34208	4	430	2.46242e-08	9.77055e-07	GO:0005634: nucleus (CC)
							GO:0005524: ATP binding (MF)
							GO:0005515: protein binding (MF)
							GO:0000166: nucleotide binding (MF)
							GO:0005737: cytoplasm (CC)
							GO:0007018: microtubule-based movement (BP)
							GO:0005874: microtubule (CC)
							GO:0003777: microtubule motor activity (MF)
4 genes	4	34208	4	430	2.46242e-08	9.77055e-07	GO:0005634: nucleus (CC)
							GO:0005515: protein binding (MF)
							GO:0005737: cytoplasm (CC)
							GO:0005829: cytosol (CC)
							GO:0005856: cytoskeleton (CC)
							GO:0030496: midbody (CC)
							GO:0000278: mitotic cell cycle (BP)
							GO:0007067: mitosis (BP)
							GO:0005819: spindle (CC)
4 genes	4	34208	4	430	2.46242e-08	9.77055e-07	GO:0005634: nucleus (CC)
							GO:0005524: ATP binding (MF)
							GO:0005515: protein binding (MF)
							GO:0005737: cytoplasm (CC)
							GO:0019901: protein kinase binding (MF)
							GO:0005819: spindle (CC)
26 genes	574	34208	26	430	2.49562e-08	9.78576e-07	GO:0005634: nucleus (CC)
							GO:0005515: protein binding (MF)
							GO:0005829: cytosol (CC)
9 genes	55	34208	9	430	2.74884e-08	1.04112e-06	GO:0005634: nucleus (CC)
							GO:0005515: protein binding (MF)
							GO:0005737: cytoplasm (CC)
							GO:0007067: mitosis (BP)
6 genes	16	34208	6	430	2.74278e-08	1.05077e-06	GO:0005634: nucleus (CC)
							GO:0005515: protein binding (MF)
							GO:0005737: cytoplasm (CC)
							GO:0005730: nucleolus (CC)
							GO:0046982: protein heterodimerization activity (MF)
10 genes	73	34208	10	430	2.72264e-08	1.05518e-06	GO:0030198: extracellular matrix organization (BP)
36 genes	1016	34208	36	430	3.0923e-08	1.15805e-06	GO:0005887: integral to plasma membrane (CC)
18 genes	289	34208	18	430	3.45667e-08	1.26605e-06	GO:0003779: actin binding (MF)
12 genes	118	34208	12	430	3.432e-08	1.27099e-06	GO:0005515: protein binding (MF)
							GO:0005886: plasma membrane (CC)
							GO:0009986: cell surface (CC)
10 genes	75	34208	10	430	3.55208e-08	1.28686e-06	GO:0005634: nucleus (CC)
							GO:0005515: protein binding (MF)
							GO:0007067: mitosis (BP)
5 genes	9	34208	5	430	3.70674e-08	1.28693e-06	GO:0005739: mitochondrion (CC)
							GO:0019221: cytokine-mediated signaling pathway (BP)
5 genes	9	34208	5	430	3.70674e-08	1.28693e-06	GO:0008270: zinc ion binding (MF)
							GO:0005576: extracellular region (CC)
							GO:0006508: proteolysis (BP)
							GO:0008233: peptidase activity (MF)
							GO:0005509: calcium ion binding (MF)
							GO:0005578: proteinaceous extracellular matrix (CC)
							GO:0004222: metalloendopeptidase activity (MF)
							GO:0030574: collagen catabolic process (BP)
5 genes	9	34208	5	430	3.70674e-08	1.28693e-06	GO:0006355: regulation of transcription, DNA-dependent (BP)
							GO:0003677: DNA binding (MF)
							GO:0005634: nucleus (CC)
							GO:0005515: protein binding (MF)
							GO:0005737: cytoplasm (CC)
							GO:0043565: sequence-specific DNA binding (MF)
							GO:0046982: protein heterodimerization activity (MF)
5 genes	9	34208	5	430	3.70674e-08	1.28693e-06	GO:0009986: cell surface (CC)
							GO:0006897: endocytosis (BP)
12 genes	119	34208	12	430	3.77405e-08	1.29679e-06	GO:0005515: protein binding (MF)
							GO:0005737: cytoplasm (CC)
							GO:0051301: cell division (BP)
8 genes	41	34208	8	430	3.88231e-08	1.32038e-06	GO:0005515: protein binding (MF)
							GO:0005737: cytoplasm (CC)
							GO:0000087: M phase of mitotic cell cycle (BP)
6 genes	17	34208	6	430	4.19389e-08	1.41194e-06	GO:0006954: inflammatory response (BP)
							GO:0007165: signal transduction (BP)
							GO:0006955: immune response (BP)
							GO:0006935: chemotaxis (BP)
							GO:0008009: chemokine activity (MF)
							GO:0005615: extracellular space (CC)
							GO:0005576: extracellular region (CC)
9 genes	58	34208	9	430	4.453e-08	1.48419e-06	GO:0006355: regulation of transcription, DNA-dependent (BP)
							GO:0003677: DNA binding (MF)
							GO:0005634: nucleus (CC)
							GO:0005515: protein binding (MF)
							GO:0043565: sequence-specific DNA binding (MF)
13 genes	146	34208	13	430	4.57064e-08	1.50831e-06	GO:0005576: extracellular region (CC)
							GO:0005102: receptor binding (MF)
14 genes	173	34208	14	430	4.67547e-08	1.52778e-06	GO:0005515: protein binding (MF)
							GO:0051301: cell division (BP)
11 genes	99	34208	11	430	5.0977e-08	1.64958e-06	GO:0003677: DNA binding (MF)
							GO:0005634: nucleus (CC)
							GO:0003700: sequence-specific DNA binding transcription factor activity (MF)
							GO:0005515: protein binding (MF)
							GO:0043565: sequence-specific DNA binding (MF)
15 genes	203	34208	15	430	5.21792e-08	1.67224e-06	GO:0005515: protein binding (MF)
							GO:0000278: mitotic cell cycle (BP)
11 genes	100	34208	11	430	5.66375e-08	1.79784e-06	GO:0005515: protein binding (MF)
							GO:0007067: mitosis (BP)
6 genes	18	34208	6	430	6.22414e-08	1.93879e-06	GO:0005515: protein binding (MF)
							GO:0005737: cytoplasm (CC)
							GO:0005819: spindle (CC)
							GO:0000087: M phase of mitotic cell cycle (BP)
6 genes	18	34208	6	430	6.22414e-08	1.93879e-06	GO:0005524: ATP binding (MF)
							GO:0000166: nucleotide binding (MF)
							GO:0003779: actin binding (MF)
							GO:0005516: calmodulin binding (MF)
							GO:0003774: motor activity (MF)
							GO:0016459: myosin complex (CC)
9 genes	61	34208	9	430	7.01445e-08	2.14488e-06	GO:0005737: cytoplasm (CC)
							GO:0019221: cytokine-mediated signaling pathway (BP)
8 genes	44	34208	8	430	6.96787e-08	2.15036e-06	GO:0005737: cytoplasm (CC)
							GO:0030018: Z disc (CC)
5 genes	10	34208	5	430	7.33679e-08	2.20302e-06	GO:0005576: extracellular region (CC)
							GO:0006508: proteolysis (BP)
							GO:0008233: peptidase activity (MF)
							GO:0001666: response to hypoxia (BP)
5 genes	10	34208	5	430	7.33679e-08	2.20302e-06	GO:0005524: ATP binding (MF)
							GO:0005515: protein binding (MF)
							GO:0000166: nucleotide binding (MF)
							GO:0005829: cytosol (CC)
							GO:0000278: mitotic cell cycle (BP)
							GO:0007067: mitosis (BP)
9 genes	62	34208	9	430	8.11511e-08	2.41497e-06	GO:0005789: endoplasmic reticulum membrane (CC)
							GO:0006805: xenobiotic metabolic process (BP)
8 genes	45	34208	8	430	8.38187e-08	2.47228e-06	GO:0005515: protein binding (MF)
							GO:0005737: cytoplasm (CC)
							GO:0005829: cytosol (CC)
							GO:0000278: mitotic cell cycle (BP)
							GO:0051301: cell division (BP)
6 genes	19	34208	6	430	9.00039e-08	2.63143e-06	GO:0005615: extracellular space (CC)
							GO:0005576: extracellular region (CC)
							GO:0008152: metabolic process (BP)
11 genes	105	34208	11	430	9.41906e-08	2.72989e-06	GO:0004872: receptor activity (MF)
							GO:0009986: cell surface (CC)
7 genes	31	34208	7	430	9.57202e-08	2.7503e-06	GO:0005634: nucleus (CC)
							GO:0005515: protein binding (MF)
							GO:0005737: cytoplasm (CC)
							GO:0000087: M phase of mitotic cell cycle (BP)
12 genes	130	34208	12	430	1.01245e-07	2.88419e-06	GO:0005634: nucleus (CC)
							GO:0005515: protein binding (MF)
							GO:0051301: cell division (BP)
11 genes	106	34208	11	430	1.03923e-07	2.93539e-06	GO:0050900: leukocyte migration (BP)
13 genes	157	34208	13	430	1.07939e-07	3.02319e-06	GO:0005634: nucleus (CC)
							GO:0005515: protein binding (MF)
							GO:0000278: mitotic cell cycle (BP)
4 genes	5	34208	4	430	1.21894e-07	3.10133e-06	GO:0006355: regulation of transcription, DNA-dependent (BP)
							GO:0003677: DNA binding (MF)
							GO:0005634: nucleus (CC)
							GO:0005515: protein binding (MF)
							GO:0005737: cytoplasm (CC)
							GO:0043565: sequence-specific DNA binding (MF)
							GO:0005730: nucleolus (CC)
							GO:0046982: protein heterodimerization activity (MF)
4 genes	5	34208	4	430	1.21894e-07	3.10133e-06	GO:0007155: cell adhesion (BP)
							GO:0034329: cell junction assembly (BP)
							GO:0031581: hemidesmosome assembly (BP)
4 genes	5	34208	4	430	1.21894e-07	3.10133e-06	GO:0005886: plasma membrane (CC)
							GO:0005887: integral to plasma membrane (CC)
							GO:0009986: cell surface (CC)
							GO:0006897: endocytosis (BP)
4 genes	5	34208	4	430	1.21894e-07	3.10133e-06	GO:0007165: signal transduction (BP)
							GO:0006955: immune response (BP)
							GO:0006935: chemotaxis (BP)
							GO:0008009: chemokine activity (MF)
							GO:0005615: extracellular space (CC)
							GO:0005576: extracellular region (CC)
							GO:0007186: G-protein coupled receptor signaling pathway (BP)
4 genes	5	34208	4	430	1.21894e-07	3.10133e-06	GO:0005615: extracellular space (CC)
							GO:0005576: extracellular region (CC)
							GO:0008152: metabolic process (BP)
							GO:0001666: response to hypoxia (BP)
4 genes	5	34208	4	430	1.21894e-07	3.10133e-06	GO:0005634: nucleus (CC)
							GO:0005524: ATP binding (MF)
							GO:0005515: protein binding (MF)
							GO:0005737: cytoplasm (CC)
							GO:0007067: mitosis (BP)
							GO:0005819: spindle (CC)
4 genes	5	34208	4	430	1.21894e-07	3.10133e-06	GO:0005622: intracellular (CC)
							GO:0005615: extracellular space (CC)
							GO:0005576: extracellular region (CC)
							GO:0008285: negative regulation of cell proliferation (BP)
4 genes	5	34208	4	430	1.21894e-07	3.10133e-06	GO:0005634: nucleus (CC)
							GO:0005524: ATP binding (MF)
							GO:0005515: protein binding (MF)
							GO:0005737: cytoplasm (CC)
							GO:0005874: microtubule (CC)
							GO:0005819: spindle (CC)
9 genes	65	34208	9	430	1.23692e-07	3.12322e-06	GO:0005515: protein binding (MF)
							GO:0005829: cytosol (CC)
							GO:0000278: mitotic cell cycle (BP)
							GO:0051301: cell division (BP)
24 genes	538	34208	24	430	1.14742e-07	3.18695e-06	GO:0005634: nucleus (CC)
							GO:0043565: sequence-specific DNA binding (MF)
5 genes	11	34208	5	430	1.33117e-07	3.26234e-06	GO:0005515: protein binding (MF)
							GO:0005737: cytoplasm (CC)
							GO:0005654: nucleoplasm (CC)
							GO:0005813: centrosome (CC)
							GO:0000278: mitotic cell cycle (BP)
5 genes	11	34208	5	430	1.33117e-07	3.26234e-06	GO:0006355: regulation of transcription, DNA-dependent (BP)
							GO:0003677: DNA binding (MF)
							GO:0005634: nucleus (CC)
							GO:0005515: protein binding (MF)
							GO:0005737: cytoplasm (CC)
							GO:0043565: sequence-specific DNA binding (MF)
							GO:0005730: nucleolus (CC)
5 genes	11	34208	5	430	1.33117e-07	3.26234e-06	GO:0005634: nucleus (CC)
							GO:0005524: ATP binding (MF)
							GO:0005515: protein binding (MF)
							GO:0005737: cytoplasm (CC)
							GO:0005874: microtubule (CC)
5 genes	11	34208	5	430	1.33117e-07	3.26234e-06	GO:0005737: cytoplasm (CC)
							GO:0005856: cytoskeleton (CC)
							GO:0030496: midbody (CC)
							GO:0007067: mitosis (BP)
10 genes	86	34208	10	430	1.34189e-07	3.2646e-06	GO:0005886: plasma membrane (CC)
							GO:0004872: receptor activity (MF)
							GO:0009986: cell surface (CC)
8 genes	47	34208	8	430	1.19622e-07	3.26804e-06	GO:0005524: ATP binding (MF)
							GO:0005515: protein binding (MF)
							GO:0000166: nucleotide binding (MF)
							GO:0000278: mitotic cell cycle (BP)
8 genes	47	34208	8	430	1.19622e-07	3.26804e-06	GO:0008270: zinc ion binding (MF)
							GO:0005576: extracellular region (CC)
							GO:0006508: proteolysis (BP)
							GO:0008233: peptidase activity (MF)
							GO:0004222: metalloendopeptidase activity (MF)
7 genes	32	34208	7	430	1.21201e-07	3.28424e-06	GO:0005515: protein binding (MF)
							GO:0005737: cytoplasm (CC)
							GO:0005829: cytosol (CC)
							GO:0005819: spindle (CC)
13 genes	161	34208	13	430	1.44945e-07	3.50075e-06	GO:0007155: cell adhesion (BP)
							GO:0005515: protein binding (MF)
14 genes	190	34208	14	430	1.5044e-07	3.60732e-06	GO:0003677: DNA binding (MF)
							GO:0005634: nucleus (CC)
							GO:0043565: sequence-specific DNA binding (MF)
12 genes	136	34208	12	430	1.66513e-07	3.96421e-06	GO:0005576: extracellular region (CC)
							GO:0005515: protein binding (MF)
							GO:0005886: plasma membrane (CC)
14 genes	192	34208	14	430	1.71175e-07	4.04629e-06	GO:0005576: extracellular region (CC)
							GO:0006508: proteolysis (BP)
6 genes	21	34208	6	430	1.76213e-07	4.13604e-06	GO:0005634: nucleus (CC)
							GO:0005515: protein binding (MF)
							GO:0005737: cytoplasm (CC)
							GO:0005829: cytosol (CC)
							GO:0005819: spindle (CC)
7 genes	34	34208	7	430	1.8956e-07	4.35726e-06	GO:0005515: protein binding (MF)
							GO:0005737: cytoplasm (CC)
							GO:0005829: cytosol (CC)
							GO:0000278: mitotic cell cycle (BP)
							GO:0000236: mitotic prometaphase (BP)
7 genes	34	34208	7	430	1.8956e-07	4.35726e-06	GO:0005634: nucleus (CC)
							GO:0005515: protein binding (MF)
							GO:0005737: cytoplasm (CC)
							GO:0005829: cytosol (CC)
							GO:0000278: mitotic cell cycle (BP)
							GO:0051301: cell division (BP)
7 genes	34	34208	7	430	1.8956e-07	4.35726e-06	GO:0005829: cytosol (CC)
							GO:0030049: muscle filament sliding (BP)
5 genes	12	34208	5	430	2.25841e-07	5.12061e-06	GO:0030016: myofibril (CC)
							GO:0030049: muscle filament sliding (BP)
5 genes	12	34208	5	430	2.25841e-07	5.12061e-06	GO:0007155: cell adhesion (BP)
							GO:0005576: extracellular region (CC)
							GO:0030198: extracellular matrix organization (BP)
8 genes	51	34208	8	430	2.31825e-07	5.22076e-06	GO:0005634: nucleus (CC)
							GO:0032355: response to estradiol stimulus (BP)
7 genes	35	34208	7	430	2.34396e-07	5.24324e-06	GO:0007155: cell adhesion (BP)
							GO:0005576: extracellular region (CC)
							GO:0031012: extracellular matrix (CC)
25 genes	602	34208	25	430	2.40295e-07	5.2691e-06	GO:0016021: integral to membrane (CC)
							GO:0005515: protein binding (MF)
9 genes	70	34208	9	430	2.38077e-07	5.29008e-06	GO:0005515: protein binding (MF)
							GO:0000087: M phase of mitotic cell cycle (BP)
6 genes	22	34208	6	430	2.39726e-07	5.29144e-06	GO:0005576: extracellular region (CC)
							GO:0030198: extracellular matrix organization (BP)
							GO:0031012: extracellular matrix (CC)
8 genes	52	34208	8	430	2.70985e-07	5.90323e-06	GO:0006355: regulation of transcription, DNA-dependent (BP)
							GO:0003677: DNA binding (MF)
							GO:0005634: nucleus (CC)
							GO:0003700: sequence-specific DNA binding transcription factor activity (MF)
							GO:0005515: protein binding (MF)
							GO:0043565: sequence-specific DNA binding (MF)
13 genes	170	34208	13	430	2.72764e-07	5.9034e-06	GO:0003677: DNA binding (MF)
							GO:0005634: nucleus (CC)
							GO:0003700: sequence-specific DNA binding transcription factor activity (MF)
							GO:0043565: sequence-specific DNA binding (MF)
10 genes	93	34208	10	430	2.83172e-07	6.08911e-06	GO:0005576: extracellular region (CC)
							GO:0009986: cell surface (CC)
7 genes	36	34208	7	430	2.87839e-07	6.14979e-06	GO:0005634: nucleus (CC)
							GO:0005730: nucleolus (CC)
							GO:0046982: protein heterodimerization activity (MF)
12 genes	144	34208	12	430	3.10844e-07	6.59899e-06	GO:0009615: response to virus (BP)
10 genes	94	34208	10	430	3.13367e-07	6.61045e-06	GO:0006355: regulation of transcription, DNA-dependent (BP)
							GO:0005634: nucleus (CC)
							GO:0005515: protein binding (MF)
							GO:0043565: sequence-specific DNA binding (MF)
6 genes	23	34208	6	430	3.209e-07	6.72679e-06	GO:0005634: nucleus (CC)
							GO:0005515: protein binding (MF)
							GO:0005737: cytoplasm (CC)
							GO:0005730: nucleolus (CC)
							GO:0019901: protein kinase binding (MF)
5 genes	13	34208	5	430	3.63199e-07	6.87809e-06	GO:0007165: signal transduction (BP)
							GO:0005576: extracellular region (CC)
							GO:0031012: extracellular matrix (CC)
5 genes	13	34208	5	430	3.63199e-07	6.87809e-06	GO:0007155: cell adhesion (BP)
							GO:0005576: extracellular region (CC)
							GO:0031012: extracellular matrix (CC)
							GO:0005578: proteinaceous extracellular matrix (CC)
5 genes	13	34208	5	430	3.63199e-07	6.87809e-06	GO:0005634: nucleus (CC)
							GO:0005515: protein binding (MF)
							GO:0005737: cytoplasm (CC)
							GO:0005819: spindle (CC)
							GO:0000087: M phase of mitotic cell cycle (BP)
5 genes	13	34208	5	430	3.63199e-07	6.87809e-06	GO:0006355: regulation of transcription, DNA-dependent (BP)
							GO:0003677: DNA binding (MF)
							GO:0005634: nucleus (CC)
							GO:0005730: nucleolus (CC)
							GO:0046982: protein heterodimerization activity (MF)
5 genes	13	34208	5	430	3.63199e-07	6.87809e-06	GO:0005634: nucleus (CC)
							GO:0005515: protein binding (MF)
							GO:0005737: cytoplasm (CC)
							GO:0005730: nucleolus (CC)
							GO:0051301: cell division (BP)
							GO:0007067: mitosis (BP)
17 genes	301	34208	17	430	3.33725e-07	6.9519e-06	GO:0042493: response to drug (BP)
4 genes	6	34208	4	430	3.62041e-07	7.05663e-06	GO:0005515: protein binding (MF)
							GO:0005737: cytoplasm (CC)
							GO:0005829: cytosol (CC)
							GO:0005856: cytoskeleton (CC)
							GO:0005813: centrosome (CC)
							GO:0000278: mitotic cell cycle (BP)
							GO:0031145: anaphase-promoting complex-dependent proteasomal ubiquitin-dependent protein catabolic process (BP)
4 genes	6	34208	4	430	3.62041e-07	7.05663e-06	GO:0006936: muscle contraction (BP)
							GO:0008307: structural constituent of muscle (MF)
							GO:0016459: myosin complex (CC)
							GO:0005859: muscle myosin complex (CC)
4 genes	6	34208	4	430	3.62041e-07	7.05663e-06	GO:0005515: protein binding (MF)
							GO:0048015: phosphatidylinositol-mediated signaling (BP)
							GO:0007049: cell cycle (BP)
							GO:0051301: cell division (BP)
							GO:0007051: spindle organization (BP)
4 genes	6	34208	4	430	3.62041e-07	7.05663e-06	GO:0005634: nucleus (CC)
							GO:0005524: ATP binding (MF)
							GO:0005515: protein binding (MF)
							GO:0000166: nucleotide binding (MF)
							GO:0005737: cytoplasm (CC)
							GO:0005829: cytosol (CC)
							GO:0000278: mitotic cell cycle (BP)
							GO:0005819: spindle (CC)
4 genes	6	34208	4	430	3.62041e-07	7.05663e-06	GO:0046697: decidualization (BP)
							GO:0033280: response to vitamin D (BP)
4 genes	6	34208	4	430	3.62041e-07	7.05663e-06	GO:0005739: mitochondrion (CC)
							GO:0019221: cytokine-mediated signaling pathway (BP)
							GO:0060337: type I interferon-mediated signaling pathway (BP)
4 genes	6	34208	4	430	3.62041e-07	7.05663e-06	GO:0005576: extracellular region (CC)
							GO:0005488: binding (MF)
							GO:0005201: extracellular matrix structural constituent (MF)
							GO:0005581: collagen (CC)
							GO:0005587: collagen type IV (CC)
4 genes	6	34208	4	430	3.62041e-07	7.05663e-06	GO:0005634: nucleus (CC)
							GO:0005515: protein binding (MF)
							GO:0005737: cytoplasm (CC)
							GO:0005829: cytosol (CC)
							GO:0000910: cytokinesis (BP)
							GO:0005819: spindle (CC)
4 genes	6	34208	4	430	3.62041e-07	7.05663e-06	GO:0005576: extracellular region (CC)
							GO:0007528: neuromuscular junction development (BP)
10 genes	96	34208	10	430	3.82331e-07	7.19949e-06	GO:0006936: muscle contraction (BP)
7 genes	37	34208	7	430	3.51177e-07	7.22514e-06	GO:0005515: protein binding (MF)
							GO:0005737: cytoplasm (CC)
							GO:0005829: cytosol (CC)
							GO:0000278: mitotic cell cycle (BP)
							GO:0000087: M phase of mitotic cell cycle (BP)
7 genes	37	34208	7	430	3.51177e-07	7.22514e-06	GO:0005737: cytoplasm (CC)
							GO:0007517: muscle organ development (BP)
20 genes	416	34208	20	430	4.11171e-07	7.69907e-06	GO:0000122: negative regulation of transcription from RNA polymerase II promoter (BP)
8 genes	55	34208	8	430	4.24246e-07	7.72684e-06	GO:0005783: endoplasmic reticulum (CC)
							GO:0005789: endoplasmic reticulum membrane (CC)
							GO:0006805: xenobiotic metabolic process (BP)
							GO:0005792: microsome (CC)
6 genes	24	34208	6	430	4.23336e-07	7.75263e-06	GO:0005515: protein binding (MF)
							GO:0019221: cytokine-mediated signaling pathway (BP)
							GO:0060337: type I interferon-mediated signaling pathway (BP)
6 genes	24	34208	6	430	4.23336e-07	7.75263e-06	GO:0005515: protein binding (MF)
							GO:0005737: cytoplasm (CC)
							GO:0005829: cytosol (CC)
							GO:0000278: mitotic cell cycle (BP)
							GO:0005819: spindle (CC)
6 genes	24	34208	6	430	4.23336e-07	7.75263e-06	GO:0005634: nucleus (CC)
							GO:0005515: protein binding (MF)
							GO:0005737: cytoplasm (CC)
							GO:0005829: cytosol (CC)
							GO:0000278: mitotic cell cycle (BP)
							GO:0000236: mitotic prometaphase (BP)
24 genes	578	34208	24	430	4.20198e-07	7.82414e-06	GO:0045944: positive regulation of transcription from RNA polymerase II promoter (BP)
9 genes	75	34208	9	430	4.35016e-07	7.87994e-06	GO:0005576: extracellular region (CC)
							GO:0005581: collagen (CC)
18 genes	344	34208	18	430	4.62769e-07	8.33735e-06	GO:0005576: extracellular region (CC)
							GO:0005886: plasma membrane (CC)
30 genes	850	34208	30	430	4.91188e-07	8.80178e-06	GO:0005515: protein binding (MF)
							GO:0005737: cytoplasm (CC)
							GO:0005829: cytosol (CC)
10 genes	99	34208	10	430	5.10679e-07	9.10209e-06	GO:0005634: nucleus (CC)
							GO:0005515: protein binding (MF)
							GO:0005737: cytoplasm (CC)
							GO:0000278: mitotic cell cycle (BP)
5 genes	14	34208	5	430	5.5914e-07	9.75713e-06	GO:0005634: nucleus (CC)
							GO:0005515: protein binding (MF)
							GO:0005737: cytoplasm (CC)
							GO:0051301: cell division (BP)
							GO:0019901: protein kinase binding (MF)
5 genes	14	34208	5	430	5.5914e-07	9.75713e-06	GO:0005634: nucleus (CC)
							GO:0005515: protein binding (MF)
							GO:0005737: cytoplasm (CC)
							GO:0007067: mitosis (BP)
							GO:0005819: spindle (CC)
5 genes	14	34208	5	430	5.5914e-07	9.75713e-06	GO:0030017: sarcomere (CC)
							GO:0030049: muscle filament sliding (BP)
6 genes	25	34208	6	430	5.51123e-07	9.77072e-06	GO:0005515: protein binding (MF)
							GO:0005737: cytoplasm (CC)
							GO:0005829: cytosol (CC)
							GO:0000278: mitotic cell cycle (BP)
							GO:0051301: cell division (BP)
							GO:0000236: mitotic prometaphase (BP)
8 genes	57	34208	8	430	5.63272e-07	9.77804e-06	GO:0005576: extracellular region (CC)
							GO:0005886: plasma membrane (CC)
							GO:0009986: cell surface (CC)
16 genes	279	34208	16	430	6.03775e-07	1.04268e-05	GO:0005792: microsome (CC)
9 genes	78	34208	9	430	6.11009e-07	1.04974e-05	GO:0005515: protein binding (MF)
							GO:0051301: cell division (BP)
							GO:0007067: mitosis (BP)
27 genes	723	34208	27	430	6.34593e-07	1.08467e-05	GO:0005634: nucleus (CC)
							GO:0005737: cytoplasm (CC)
							GO:0005829: cytosol (CC)
8 genes	58	34208	8	430	6.4627e-07	1.09899e-05	GO:0005634: nucleus (CC)
							GO:0005515: protein binding (MF)
							GO:0000087: M phase of mitotic cell cycle (BP)
17 genes	316	34208	17	430	6.57189e-07	1.11188e-05	GO:0008152: metabolic process (BP)
21 genes	472	34208	21	430	7.44944e-07	1.25399e-05	GO:0005634: nucleus (CC)
							GO:0003700: sequence-specific DNA binding transcription factor activity (MF)
							GO:0043565: sequence-specific DNA binding (MF)
14 genes	217	34208	14	430	7.57235e-07	1.26827e-05	GO:0005634: nucleus (CC)
							GO:0005515: protein binding (MF)
							GO:0043565: sequence-specific DNA binding (MF)
8 genes	60	34208	8	430	8.43961e-07	1.33314e-05	GO:0005515: protein binding (MF)
							GO:0005829: cytosol (CC)
							GO:0000278: mitotic cell cycle (BP)
							GO:0000236: mitotic prometaphase (BP)
8 genes	60	34208	8	430	8.43961e-07	1.33314e-05	GO:0005634: nucleus (CC)
							GO:0005515: protein binding (MF)
							GO:0005737: cytoplasm (CC)
							GO:0046982: protein heterodimerization activity (MF)
4 genes	7	34208	4	430	8.36352e-07	1.33376e-05	GO:0004871: signal transducer activity (MF)
							GO:0005887: integral to plasma membrane (CC)
							GO:0043123: positive regulation of I-kappaB kinase/NF-kappaB cascade (BP)
4 genes	7	34208	4	430	8.36352e-07	1.33376e-05	GO:0005634: nucleus (CC)
							GO:0005515: protein binding (MF)
							GO:0005737: cytoplasm (CC)
							GO:0005829: cytosol (CC)
							GO:0005813: centrosome (CC)
							GO:0000278: mitotic cell cycle (BP)
							GO:0019901: protein kinase binding (MF)
4 genes	7	34208	4	430	8.36352e-07	1.33376e-05	GO:0003779: actin binding (MF)
							GO:0006936: muscle contraction (BP)
							GO:0008307: structural constituent of muscle (MF)
							GO:0032982: myosin filament (CC)
4 genes	7	34208	4	430	8.36352e-07	1.33376e-05	GO:0005634: nucleus (CC)
							GO:0005524: ATP binding (MF)
							GO:0005515: protein binding (MF)
							GO:0000166: nucleotide binding (MF)
							GO:0005737: cytoplasm (CC)
							GO:0005829: cytosol (CC)
							GO:0000278: mitotic cell cycle (BP)
							GO:0000087: M phase of mitotic cell cycle (BP)
4 genes	7	34208	4	430	8.36352e-07	1.33376e-05	GO:0005634: nucleus (CC)
							GO:0005515: protein binding (MF)
							GO:0005737: cytoplasm (CC)
							GO:0005874: microtubule (CC)
							GO:0051301: cell division (BP)
4 genes	7	34208	4	430	8.36352e-07	1.33376e-05	GO:0005515: protein binding (MF)
							GO:0005737: cytoplasm (CC)
							GO:0005654: nucleoplasm (CC)
							GO:0005829: cytosol (CC)
							GO:0005856: cytoskeleton (CC)
							GO:0000278: mitotic cell cycle (BP)
5 genes	15	34208	5	430	8.30046e-07	1.36283e-05	GO:0005515: protein binding (MF)
							GO:0005886: plasma membrane (CC)
							GO:0007229: integrin-mediated signaling pathway (BP)
							GO:0008305: integrin complex (CC)
5 genes	15	34208	5	430	8.30046e-07	1.36283e-05	GO:0005576: extracellular region (CC)
							GO:0001968: fibronectin binding (MF)
5 genes	15	34208	5	430	8.30046e-07	1.36283e-05	GO:0006355: regulation of transcription, DNA-dependent (BP)
							GO:0005634: nucleus (CC)
							GO:0005737: cytoplasm (CC)
							GO:0043565: sequence-specific DNA binding (MF)
							GO:0003705: sequence-specific distal enhancer binding RNA polymerase II transcription factor activity (MF)
5 genes	15	34208	5	430	8.30046e-07	1.36283e-05	GO:0005634: nucleus (CC)
							GO:0005515: protein binding (MF)
							GO:0005737: cytoplasm (CC)
							GO:0005829: cytosol (CC)
							GO:0000278: mitotic cell cycle (BP)
							GO:0019901: protein kinase binding (MF)
7 genes	42	34208	7	430	8.71732e-07	1.37051e-05	GO:0005634: nucleus (CC)
							GO:0005524: ATP binding (MF)
							GO:0005515: protein binding (MF)
							GO:0000166: nucleotide binding (MF)
							GO:0000278: mitotic cell cycle (BP)
6 genes	27	34208	6	430	9.01768e-07	1.38507e-05	GO:0006355: regulation of transcription, DNA-dependent (BP)
							GO:0003677: DNA binding (MF)
							GO:0005634: nucleus (CC)
							GO:0005515: protein binding (MF)
							GO:0005737: cytoplasm (CC)
							GO:0043565: sequence-specific DNA binding (MF)
6 genes	27	34208	6	430	9.01768e-07	1.38507e-05	GO:0005634: nucleus (CC)
							GO:0005515: protein binding (MF)
							GO:0005737: cytoplasm (CC)
							GO:0005730: nucleolus (CC)
							GO:0051301: cell division (BP)
6 genes	27	34208	6	430	9.01768e-07	1.38507e-05	GO:0005634: nucleus (CC)
							GO:0005515: protein binding (MF)
							GO:0005737: cytoplasm (CC)
							GO:0005829: cytosol (CC)
							GO:0000278: mitotic cell cycle (BP)
							GO:0000087: M phase of mitotic cell cycle (BP)
6 genes	27	34208	6	430	9.01768e-07	1.38507e-05	GO:0046872: metal ion binding (MF)
							GO:0006979: response to oxidative stress (BP)
6 genes	27	34208	6	430	9.01768e-07	1.38507e-05	GO:0005634: nucleus (CC)
							GO:0032869: cellular response to insulin stimulus (BP)
18 genes	361	34208	18	430	9.27713e-07	1.41838e-05	GO:0008284: positive regulation of cell proliferation (BP)
12 genes	160	34208	12	430	9.64478e-07	1.46786e-05	GO:0005515: protein binding (MF)
							GO:0005829: cytosol (CC)
							GO:0000278: mitotic cell cycle (BP)
23 genes	564	34208	23	430	9.96314e-07	1.50942e-05	GO:0003677: DNA binding (MF)
							GO:0005515: protein binding (MF)
13 genes	191	34208	13	430	1.03083e-06	1.55464e-05	GO:0005737: cytoplasm (CC)
							GO:0051301: cell division (BP)
9 genes	83	34208	9	430	1.042e-06	1.56441e-05	GO:0005886: plasma membrane (CC)
							GO:0050900: leukocyte migration (BP)
10 genes	107	34208	10	430	1.0535e-06	1.57458e-05	GO:0005515: protein binding (MF)
							GO:0005654: nucleoplasm (CC)
							GO:0000278: mitotic cell cycle (BP)
8 genes	62	34208	8	430	1.09108e-06	1.62346e-05	GO:0005634: nucleus (CC)
							GO:0005515: protein binding (MF)
							GO:0051301: cell division (BP)
							GO:0007067: mitosis (BP)
9 genes	84	34208	9	430	1.1542e-06	1.70976e-05	GO:0006355: regulation of transcription, DNA-dependent (BP)
							GO:0005634: nucleus (CC)
							GO:0003700: sequence-specific DNA binding transcription factor activity (MF)
							GO:0005515: protein binding (MF)
							GO:0043565: sequence-specific DNA binding (MF)
15 genes	259	34208	15	430	1.19806e-06	1.72862e-05	GO:0006954: inflammatory response (BP)
15 genes	259	34208	15	430	1.19806e-06	1.72862e-05	GO:0005515: protein binding (MF)
							GO:0007049: cell cycle (BP)
15 genes	259	34208	15	430	1.19806e-06	1.72862e-05	GO:0005102: receptor binding (MF)
7 genes	44	34208	7	430	1.21172e-06	1.73333e-05	GO:0005634: nucleus (CC)
							GO:0005515: protein binding (MF)
							GO:0005737: cytoplasm (CC)
							GO:0051301: cell division (BP)
							GO:0007067: mitosis (BP)
7 genes	44	34208	7	430	1.21172e-06	1.73333e-05	GO:0005576: extracellular region (CC)
							GO:0005515: protein binding (MF)
							GO:0031012: extracellular matrix (CC)
5 genes	16	34208	5	430	1.19487e-06	1.74672e-05	GO:0005634: nucleus (CC)
							GO:0005737: cytoplasm (CC)
							GO:0032869: cellular response to insulin stimulus (BP)
5 genes	16	34208	5	430	1.19487e-06	1.74672e-05	GO:0005515: protein binding (MF)
							GO:0005737: cytoplasm (CC)
							GO:0005856: cytoskeleton (CC)
							GO:0005819: spindle (CC)
							GO:0000087: M phase of mitotic cell cycle (BP)
8 genes	63	34208	8	430	1.23616e-06	1.75324e-05	GO:0005576: extracellular region (CC)
							GO:0005201: extracellular matrix structural constituent (MF)
8 genes	63	34208	8	430	1.23616e-06	1.75324e-05	GO:0005515: protein binding (MF)
							GO:0005829: cytosol (CC)
							GO:0000278: mitotic cell cycle (BP)
							GO:0000087: M phase of mitotic cell cycle (BP)
17 genes	330	34208	17	430	1.19271e-06	1.75898e-05	GO:0005515: protein binding (MF)
							GO:0045944: positive regulation of transcription from RNA polymerase II promoter (BP)
9 genes	85	34208	9	430	1.27668e-06	1.80304e-05	GO:0005634: nucleus (CC)
							GO:0005515: protein binding (MF)
							GO:0005737: cytoplasm (CC)
							GO:0005829: cytosol (CC)
							GO:0000278: mitotic cell cycle (BP)
11 genes	136	34208	11	430	1.29994e-06	1.82046e-05	GO:0005515: protein binding (MF)
							GO:0005737: cytoplasm (CC)
							GO:0000278: mitotic cell cycle (BP)
11 genes	136	34208	11	430	1.29994e-06	1.82046e-05	GO:0006805: xenobiotic metabolic process (BP)
8 genes	64	34208	8	430	1.39736e-06	1.94058e-05	GO:0007165: signal transduction (BP)
							GO:0005576: extracellular region (CC)
							GO:0005515: protein binding (MF)
21 genes	491	34208	21	430	1.39671e-06	1.9478e-05	GO:0005634: nucleus (CC)
							GO:0005515: protein binding (MF)
							GO:0005737: cytoplasm (CC)
							GO:0005829: cytosol (CC)
7 genes	45	34208	7	430	1.41949e-06	1.96313e-05	GO:0009612: response to mechanical stimulus (BP)
15 genes	263	34208	15	430	1.44993e-06	1.99694e-05	GO:0005515: protein binding (MF)
							GO:0007275: multicellular organismal development (BP)
30 genes	898	34208	30	430	1.51153e-06	2.07323e-05	GO:0003700: sequence-specific DNA binding transcription factor activity (MF)
9 genes	87	34208	9	430	1.55564e-06	2.12498e-05	GO:0007165: signal transduction (BP)
							GO:0006955: immune response (BP)
5 genes	17	34208	5	430	1.67526e-06	2.14756e-05	GO:0006936: muscle contraction (BP)
							GO:0030049: muscle filament sliding (BP)
5 genes	17	34208	5	430	1.67526e-06	2.14756e-05	GO:0005634: nucleus (CC)
							GO:0005515: protein binding (MF)
							GO:0005737: cytoplasm (CC)
							GO:0005829: cytosol (CC)
							GO:0000278: mitotic cell cycle (BP)
							GO:0051301: cell division (BP)
							GO:0000236: mitotic prometaphase (BP)
5 genes	17	34208	5	430	1.67526e-06	2.14756e-05	GO:0005576: extracellular region (CC)
							GO:0005515: protein binding (MF)
							GO:0005886: plasma membrane (CC)
							GO:0005102: receptor binding (MF)
5 genes	17	34208	5	430	1.67526e-06	2.14756e-05	GO:0005515: protein binding (MF)
							GO:0005737: cytoplasm (CC)
							GO:0005829: cytosol (CC)
							GO:0000278: mitotic cell cycle (BP)
							GO:0005819: spindle (CC)
							GO:0000087: M phase of mitotic cell cycle (BP)
5 genes	17	34208	5	430	1.67526e-06	2.14756e-05	GO:0005634: nucleus (CC)
							GO:0005515: protein binding (MF)
							GO:0005737: cytoplasm (CC)
							GO:0005829: cytosol (CC)
							GO:0000278: mitotic cell cycle (BP)
							GO:0005819: spindle (CC)
5 genes	17	34208	5	430	1.67526e-06	2.14756e-05	GO:0033280: response to vitamin D (BP)
3 genes	3	34208	3	430	1.97253e-06	2.15556e-05	GO:0005576: extracellular region (CC)
							GO:0007411: axon guidance (BP)
							GO:0007528: neuromuscular junction development (BP)
3 genes	3	34208	3	430	1.97253e-06	2.15556e-05	GO:0043065: positive regulation of apoptotic process (BP)
							GO:0042493: response to drug (BP)
							GO:0032355: response to estradiol stimulus (BP)
							GO:0006979: response to oxidative stress (BP)
3 genes	3	34208	3	430	1.97253e-06	2.15556e-05	GO:0005576: extracellular region (CC)
							GO:0005488: binding (MF)
							GO:0007528: neuromuscular junction development (BP)
3 genes	3	34208	3	430	1.97253e-06	2.15556e-05	GO:0005634: nucleus (CC)
							GO:0005515: protein binding (MF)
							GO:0005737: cytoplasm (CC)
							GO:0005829: cytosol (CC)
							GO:0000910: cytokinesis (BP)
							GO:0008017: microtubule binding (MF)
							GO:0005856: cytoskeleton (CC)
							GO:0030496: midbody (CC)
							GO:0000278: mitotic cell cycle (BP)
							GO:0007067: mitosis (BP)
							GO:0005819: spindle (CC)
							GO:0000087: M phase of mitotic cell cycle (BP)
3 genes	3	34208	3	430	1.97253e-06	2.15556e-05	GO:0006355: regulation of transcription, DNA-dependent (BP)
							GO:0003677: DNA binding (MF)
							GO:0005634: nucleus (CC)
							GO:0005515: protein binding (MF)
							GO:0005737: cytoplasm (CC)
							GO:0043565: sequence-specific DNA binding (MF)
							GO:0005730: nucleolus (CC)
							GO:0046982: protein heterodimerization activity (MF)
							GO:0042826: histone deacetylase binding (MF)
3 genes	3	34208	3	430	1.97253e-06	2.15556e-05	GO:0007155: cell adhesion (BP)
							GO:0005576: extracellular region (CC)
							GO:0005604: basement membrane (CC)
							GO:0008544: epidermis development (BP)
3 genes	3	34208	3	430	1.97253e-06	2.15556e-05	GO:0005576: extracellular region (CC)
							GO:0048471: perinuclear region of cytoplasm (CC)
							GO:0005905: coated pit (CC)
3 genes	3	34208	3	430	1.97253e-06	2.15556e-05	GO:0007155: cell adhesion (BP)
							GO:0034329: cell junction assembly (BP)
							GO:0005604: basement membrane (CC)
							GO:0031581: hemidesmosome assembly (BP)
3 genes	3	34208	3	430	1.97253e-06	2.15556e-05	GO:0046872: metal ion binding (MF)
							GO:0005737: cytoplasm (CC)
							GO:0072593: reactive oxygen species metabolic process (BP)
3 genes	3	34208	3	430	1.97253e-06	2.15556e-05	GO:0005524: ATP binding (MF)
							GO:0000166: nucleotide binding (MF)
							GO:0003779: actin binding (MF)
							GO:0005516: calmodulin binding (MF)
							GO:0003774: motor activity (MF)
							GO:0006936: muscle contraction (BP)
							GO:0008307: structural constituent of muscle (MF)
							GO:0016459: myosin complex (CC)
							GO:0032982: myosin filament (CC)
							GO:0005859: muscle myosin complex (CC)
3 genes	3	34208	3	430	1.97253e-06	2.15556e-05	GO:0005634: nucleus (CC)
							GO:0005515: protein binding (MF)
							GO:0005737: cytoplasm (CC)
							GO:0005829: cytosol (CC)
							GO:0005876: spindle microtubule (CC)
							GO:0005856: cytoskeleton (CC)
							GO:0030496: midbody (CC)
							GO:0000278: mitotic cell cycle (BP)
							GO:0007067: mitosis (BP)
							GO:0005819: spindle (CC)
3 genes	3	34208	3	430	1.97253e-06	2.15556e-05	GO:0005634: nucleus (CC)
							GO:0005524: ATP binding (MF)
							GO:0005515: protein binding (MF)
							GO:0000166: nucleotide binding (MF)
							GO:0005737: cytoplasm (CC)
							GO:0005829: cytosol (CC)
							GO:0007596: blood coagulation (BP)
							GO:0007018: microtubule-based movement (BP)
							GO:0005874: microtubule (CC)
							GO:0000278: mitotic cell cycle (BP)
							GO:0003777: microtubule motor activity (MF)
							GO:0000087: M phase of mitotic cell cycle (BP)
3 genes	3	34208	3	430	1.97253e-06	2.15556e-05	GO:0005634: nucleus (CC)
							GO:0005524: ATP binding (MF)
							GO:0005515: protein binding (MF)
							GO:0000166: nucleotide binding (MF)
							GO:0005737: cytoplasm (CC)
							GO:0005829: cytosol (CC)
							GO:0005856: cytoskeleton (CC)
							GO:0030496: midbody (CC)
							GO:0000278: mitotic cell cycle (BP)
							GO:0007067: mitosis (BP)
							GO:0005819: spindle (CC)
3 genes	3	34208	3	430	1.97253e-06	2.15556e-05	GO:0005615: extracellular space (CC)
							GO:0005576: extracellular region (CC)
							GO:0005515: protein binding (MF)
							GO:0010469: regulation of receptor activity (BP)
3 genes	3	34208	3	430	1.97253e-06	2.15556e-05	GO:0005634: nucleus (CC)
							GO:0005524: ATP binding (MF)
							GO:0005515: protein binding (MF)
							GO:0000166: nucleotide binding (MF)
							GO:0005737: cytoplasm (CC)
							GO:0005829: cytosol (CC)
							GO:0000278: mitotic cell cycle (BP)
							GO:0019901: protein kinase binding (MF)
							GO:0005819: spindle (CC)
3 genes	3	34208	3	430	1.97253e-06	2.15556e-05	GO:0043234: protein complex (CC)
							GO:0031915: positive regulation of synaptic plasticity (BP)
3 genes	3	34208	3	430	1.97253e-06	2.15556e-05	GO:0005515: protein binding (MF)
							GO:0005737: cytoplasm (CC)
							GO:0005654: nucleoplasm (CC)
							GO:0005829: cytosol (CC)
							GO:0005856: cytoskeleton (CC)
							GO:0005813: centrosome (CC)
							GO:0000278: mitotic cell cycle (BP)
							GO:0000922: spindle pole (CC)
							GO:0051437: positive regulation of ubiquitin-protein ligase activity involved in mitotic cell cycle (BP)
							GO:0031145: anaphase-promoting complex-dependent proteasomal ubiquitin-dependent protein catabolic process (BP)
							GO:0051439: regulation of ubiquitin-protein ligase activity involved in mitotic cell cycle (BP)
							GO:0000236: mitotic prometaphase (BP)
3 genes	3	34208	3	430	1.97253e-06	2.15556e-05	GO:0005515: protein binding (MF)
							GO:0005886: plasma membrane (CC)
							GO:0009986: cell surface (CC)
							GO:0019898: extrinsic to membrane (CC)
3 genes	3	34208	3	430	1.97253e-06	2.15556e-05	GO:0005515: protein binding (MF)
							GO:0005737: cytoplasm (CC)
							GO:0009986: cell surface (CC)
							GO:0006897: endocytosis (BP)
3 genes	3	34208	3	430	1.97253e-06	2.15556e-05	GO:0005634: nucleus (CC)
							GO:0005524: ATP binding (MF)
							GO:0005515: protein binding (MF)
							GO:0000166: nucleotide binding (MF)
							GO:0005737: cytoplasm (CC)
							GO:0007018: microtubule-based movement (BP)
							GO:0005874: microtubule (CC)
							GO:0005819: spindle (CC)
							GO:0003777: microtubule motor activity (MF)
3 genes	3	34208	3	430	1.97253e-06	2.15556e-05	GO:0005634: nucleus (CC)
							GO:0005515: protein binding (MF)
							GO:0005737: cytoplasm (CC)
							GO:0005829: cytosol (CC)
							GO:0005856: cytoskeleton (CC)
							GO:0005813: centrosome (CC)
							GO:0000278: mitotic cell cycle (BP)
							GO:0019901: protein kinase binding (MF)
							GO:0031145: anaphase-promoting complex-dependent proteasomal ubiquitin-dependent protein catabolic process (BP)
3 genes	3	34208	3	430	1.97253e-06	2.15556e-05	GO:0010033: response to organic substance (BP)
							GO:0045780: positive regulation of bone resorption (BP)
3 genes	3	34208	3	430	1.97253e-06	2.15556e-05	GO:0007165: signal transduction (BP)
							GO:0006935: chemotaxis (BP)
							GO:0005576: extracellular region (CC)
							GO:0043066: negative regulation of apoptotic process (BP)
3 genes	3	34208	3	430	1.97253e-06	2.15556e-05	GO:0005737: cytoplasm (CC)
							GO:0005886: plasma membrane (CC)
							GO:0006810: transport (BP)
							GO:0055085: transmembrane transport (BP)
							GO:0006811: ion transport (BP)
							GO:0034641: cellular nitrogen compound metabolic process (BP)
							GO:0006865: amino acid transport (BP)
							GO:0006520: cellular amino acid metabolic process (BP)
3 genes	3	34208	3	430	1.97253e-06	2.15556e-05	GO:0006355: regulation of transcription, DNA-dependent (BP)
							GO:0003700: sequence-specific DNA binding transcription factor activity (MF)
							GO:0005737: cytoplasm (CC)
							GO:0030182: neuron differentiation (BP)
3 genes	3	34208	3	430	1.97253e-06	2.15556e-05	GO:0016021: integral to membrane (CC)
							GO:0016020: membrane (CC)
							GO:0005739: mitochondrion (CC)
							GO:0019221: cytokine-mediated signaling pathway (BP)
3 genes	3	34208	3	430	1.97253e-06	2.15556e-05	GO:0005794: Golgi apparatus (CC)
							GO:0005887: integral to plasma membrane (CC)
							GO:0045087: innate immune response (BP)
3 genes	3	34208	3	430	1.97253e-06	2.15556e-05	GO:0003677: DNA binding (MF)
							GO:0005515: protein binding (MF)
							GO:0005737: cytoplasm (CC)
							GO:0045944: positive regulation of transcription from RNA polymerase II promoter (BP)
							GO:0043231: intracellular membrane-bounded organelle (CC)
3 genes	3	34208	3	430	1.97253e-06	2.15556e-05	GO:0005634: nucleus (CC)
							GO:0005515: protein binding (MF)
							GO:0005737: cytoplasm (CC)
							GO:0016301: kinase activity (MF)
							GO:0005829: cytosol (CC)
							GO:0005813: centrosome (CC)
							GO:0000278: mitotic cell cycle (BP)
							GO:0051301: cell division (BP)
							GO:0019901: protein kinase binding (MF)
3 genes	3	34208	3	430	1.97253e-06	2.15556e-05	GO:0006355: regulation of transcription, DNA-dependent (BP)
							GO:0003677: DNA binding (MF)
							GO:0005634: nucleus (CC)
							GO:0003700: sequence-specific DNA binding transcription factor activity (MF)
							GO:0005515: protein binding (MF)
							GO:0005737: cytoplasm (CC)
							GO:0043565: sequence-specific DNA binding (MF)
							GO:0005730: nucleolus (CC)
							GO:0045944: positive regulation of transcription from RNA polymerase II promoter (BP)
							GO:0046982: protein heterodimerization activity (MF)
3 genes	3	34208	3	430	1.97253e-06	2.15556e-05	GO:0005634: nucleus (CC)
							GO:0005524: ATP binding (MF)
							GO:0005515: protein binding (MF)
							GO:0005737: cytoplasm (CC)
							GO:0051301: cell division (BP)
							GO:0019901: protein kinase binding (MF)
							GO:0005819: spindle (CC)
3 genes	3	34208	3	430	1.97253e-06	2.15556e-05	GO:0006355: regulation of transcription, DNA-dependent (BP)
							GO:0003677: DNA binding (MF)
							GO:0005634: nucleus (CC)
							GO:0003700: sequence-specific DNA binding transcription factor activity (MF)
							GO:0005515: protein binding (MF)
							GO:0005737: cytoplasm (CC)
							GO:0043565: sequence-specific DNA binding (MF)
							GO:0005730: nucleolus (CC)
							GO:0045944: positive regulation of transcription from RNA polymerase II promoter (BP)
							GO:0003705: sequence-specific distal enhancer binding RNA polymerase II transcription factor activity (MF)
							GO:0045893: positive regulation of transcription, DNA-dependent (BP)
							GO:0019901: protein kinase binding (MF)
3 genes	3	34208	3	430	1.97253e-06	2.15556e-05	GO:0006954: inflammatory response (BP)
							GO:0007165: signal transduction (BP)
							GO:0006955: immune response (BP)
							GO:0006935: chemotaxis (BP)
							GO:0008009: chemokine activity (MF)
							GO:0005615: extracellular space (CC)
							GO:0005576: extracellular region (CC)
							GO:0007186: G-protein coupled receptor signaling pathway (BP)
							GO:0008285: negative regulation of cell proliferation (BP)
3 genes	3	34208	3	430	1.97253e-06	2.15556e-05	GO:0005634: nucleus (CC)
							GO:0005524: ATP binding (MF)
							GO:0005515: protein binding (MF)
							GO:0005737: cytoplasm (CC)
							GO:0019901: protein kinase binding (MF)
							GO:0007067: mitosis (BP)
							GO:0005819: spindle (CC)
8 genes	67	34208	8	430	1.99258e-06	2.17035e-05	GO:0005515: protein binding (MF)
							GO:0005737: cytoplasm (CC)
							GO:0005886: plasma membrane (CC)
							GO:0005887: integral to plasma membrane (CC)
4 genes	8	34208	4	430	1.65606e-06	2.17309e-05	GO:0006355: regulation of transcription, DNA-dependent (BP)
							GO:0003677: DNA binding (MF)
							GO:0005634: nucleus (CC)
							GO:0003700: sequence-specific DNA binding transcription factor activity (MF)
							GO:0005515: protein binding (MF)
							GO:0005737: cytoplasm (CC)
							GO:0043565: sequence-specific DNA binding (MF)
							GO:0046982: protein heterodimerization activity (MF)
4 genes	8	34208	4	430	1.65606e-06	2.17309e-05	GO:0005634: nucleus (CC)
							GO:0005524: ATP binding (MF)
							GO:0005515: protein binding (MF)
							GO:0000166: nucleotide binding (MF)
							GO:0005737: cytoplasm (CC)
							GO:0005856: cytoskeleton (CC)
							GO:0005819: spindle (CC)
4 genes	8	34208	4	430	1.65606e-06	2.17309e-05	GO:0030017: sarcomere (CC)
							GO:0006936: muscle contraction (BP)
							GO:0030049: muscle filament sliding (BP)
4 genes	8	34208	4	430	1.65606e-06	2.17309e-05	GO:0005634: nucleus (CC)
							GO:0005515: protein binding (MF)
							GO:0005737: cytoplasm (CC)
							GO:0005730: nucleolus (CC)
							GO:0045893: positive regulation of transcription, DNA-dependent (BP)
							GO:0019901: protein kinase binding (MF)
4 genes	8	34208	4	430	1.65606e-06	2.17309e-05	GO:0008270: zinc ion binding (MF)
							GO:0005576: extracellular region (CC)
							GO:0006508: proteolysis (BP)
							GO:0008233: peptidase activity (MF)
							GO:0005509: calcium ion binding (MF)
							GO:0008152: metabolic process (BP)
							GO:0005578: proteinaceous extracellular matrix (CC)
							GO:0004222: metalloendopeptidase activity (MF)
							GO:0030574: collagen catabolic process (BP)
4 genes	8	34208	4	430	1.65606e-06	2.17309e-05	GO:0005615: extracellular space (CC)
							GO:0005576: extracellular region (CC)
							GO:0006508: proteolysis (BP)
							GO:0008233: peptidase activity (MF)
							GO:0001666: response to hypoxia (BP)
4 genes	8	34208	4	430	1.65606e-06	2.17309e-05	GO:0008270: zinc ion binding (MF)
							GO:0005576: extracellular region (CC)
							GO:0006508: proteolysis (BP)
							GO:0008233: peptidase activity (MF)
							GO:0031012: extracellular matrix (CC)
							GO:0005578: proteinaceous extracellular matrix (CC)
							GO:0004222: metalloendopeptidase activity (MF)
							GO:0030574: collagen catabolic process (BP)
4 genes	8	34208	4	430	1.65606e-06	2.17309e-05	GO:0006935: chemotaxis (BP)
							GO:0008285: negative regulation of cell proliferation (BP)
4 genes	8	34208	4	430	1.65606e-06	2.17309e-05	GO:0007155: cell adhesion (BP)
							GO:0005615: extracellular space (CC)
							GO:0005576: extracellular region (CC)
							GO:0005604: basement membrane (CC)
10 genes	115	34208	10	430	2.0443e-06	2.21943e-05	GO:0005634: nucleus (CC)
							GO:0005515: protein binding (MF)
							GO:0005829: cytosol (CC)
							GO:0000278: mitotic cell cycle (BP)
13 genes	199	34208	13	430	1.63311e-06	2.2217e-05	GO:0006355: regulation of transcription, DNA-dependent (BP)
							GO:0005634: nucleus (CC)
							GO:0043565: sequence-specific DNA binding (MF)
6 genes	30	34208	6	430	1.75208e-06	2.22889e-05	GO:0005634: nucleus (CC)
							GO:0005515: protein binding (MF)
							GO:0005737: cytoplasm (CC)
							GO:0005874: microtubule (CC)
6 genes	30	34208	6	430	1.75208e-06	2.22889e-05	GO:0043065: positive regulation of apoptotic process (BP)
							GO:0042493: response to drug (BP)
8 genes	66	34208	8	430	1.77398e-06	2.24817e-05	GO:0005515: protein binding (MF)
							GO:0004872: receptor activity (MF)
							GO:0009986: cell surface (CC)
6 genes	31	34208	6	430	2.14961e-06	2.30374e-05	GO:0005737: cytoplasm (CC)
							GO:0008544: epidermis development (BP)
6 genes	31	34208	6	430	2.14961e-06	2.30374e-05	GO:0005515: protein binding (MF)
							GO:0005829: cytosol (CC)
							GO:0000278: mitotic cell cycle (BP)
							GO:0007067: mitosis (BP)
6 genes	31	34208	6	430	2.14961e-06	2.30374e-05	GO:0005524: ATP binding (MF)
							GO:0005515: protein binding (MF)
							GO:0007067: mitosis (BP)
6 genes	31	34208	6	430	2.14961e-06	2.30374e-05	GO:0005576: extracellular region (CC)
							GO:0005515: protein binding (MF)
							GO:0005886: plasma membrane (CC)
							GO:0009986: cell surface (CC)
22 genes	542	34208	22	430	1.84808e-06	2.3332e-05	GO:0003677: DNA binding (MF)
							GO:0005634: nucleus (CC)
							GO:0005515: protein binding (MF)
9 genes	89	34208	9	430	1.88564e-06	2.36273e-05	GO:0032355: response to estradiol stimulus (BP)
9 genes	89	34208	9	430	1.88564e-06	2.36273e-05	GO:0005515: protein binding (MF)
							GO:0005737: cytoplasm (CC)
							GO:0046982: protein heterodimerization activity (MF)
7 genes	48	34208	7	430	2.22961e-06	2.38182e-05	GO:0005634: nucleus (CC)
							GO:0005515: protein binding (MF)
							GO:0005829: cytosol (CC)
							GO:0000278: mitotic cell cycle (BP)
							GO:0000236: mitotic prometaphase (BP)
7 genes	47	34208	7	430	1.92516e-06	2.38534e-05	GO:0006508: proteolysis (BP)
							GO:0008233: peptidase activity (MF)
							GO:0005509: calcium ion binding (MF)
7 genes	47	34208	7	430	1.92516e-06	2.38534e-05	GO:0005515: protein binding (MF)
							GO:0005737: cytoplasm (CC)
							GO:0005856: cytoskeleton (CC)
							GO:0005819: spindle (CC)
7 genes	47	34208	7	430	1.92516e-06	2.38534e-05	GO:0005576: extracellular region (CC)
							GO:0005515: protein binding (MF)
							GO:0009986: cell surface (CC)
12 genes	171	34208	12	430	1.94579e-06	2.39311e-05	GO:0005576: extracellular region (CC)
							GO:0006508: proteolysis (BP)
							GO:0008233: peptidase activity (MF)
12 genes	171	34208	12	430	1.94579e-06	2.39311e-05	GO:0005515: protein binding (MF)
							GO:0005737: cytoplasm (CC)
							GO:0007049: cell cycle (BP)
5 genes	18	34208	5	430	2.29565e-06	2.40611e-05	GO:0007155: cell adhesion (BP)
							GO:0005576: extracellular region (CC)
							GO:0008201: heparin binding (MF)
5 genes	18	34208	5	430	2.29565e-06	2.40611e-05	GO:0005515: protein binding (MF)
							GO:0005886: plasma membrane (CC)
							GO:0009986: cell surface (CC)
							GO:0007596: blood coagulation (BP)
5 genes	18	34208	5	430	2.29565e-06	2.40611e-05	GO:0005515: protein binding (MF)
							GO:0005829: cytosol (CC)
							GO:0019221: cytokine-mediated signaling pathway (BP)
							GO:0060337: type I interferon-mediated signaling pathway (BP)
5 genes	18	34208	5	430	2.29565e-06	2.40611e-05	GO:0045736: negative regulation of cyclin-dependent protein kinase activity (BP)
5 genes	18	34208	5	430	2.29565e-06	2.40611e-05	GO:0005576: extracellular region (CC)
							GO:0008201: heparin binding (MF)
							GO:0005578: proteinaceous extracellular matrix (CC)
5 genes	18	34208	5	430	2.29565e-06	2.40611e-05	GO:0005515: protein binding (MF)
							GO:0030414: peptidase inhibitor activity (MF)
12 genes	175	34208	12	430	2.47774e-06	2.58881e-05	GO:0001666: response to hypoxia (BP)
7 genes	49	34208	7	430	2.57324e-06	2.66354e-05	GO:0005515: protein binding (MF)
							GO:0032355: response to estradiol stimulus (BP)
7 genes	49	34208	7	430	2.57324e-06	2.66354e-05	GO:0005615: extracellular space (CC)
							GO:0005576: extracellular region (CC)
							GO:0008285: negative regulation of cell proliferation (BP)
7 genes	49	34208	7	430	2.57324e-06	2.66354e-05	GO:0005576: extracellular region (CC)
							GO:0008152: metabolic process (BP)
16 genes	312	34208	16	430	2.59927e-06	2.68215e-05	GO:0005634: nucleus (CC)
							GO:0005515: protein binding (MF)
							GO:0005886: plasma membrane (CC)
6 genes	32	34208	6	430	2.6177e-06	2.68455e-05	GO:0005524: ATP binding (MF)
							GO:0005515: protein binding (MF)
							GO:0000166: nucleotide binding (MF)
							GO:0005829: cytosol (CC)
							GO:0000278: mitotic cell cycle (BP)
6 genes	32	34208	6	430	2.6177e-06	2.68455e-05	GO:0005634: nucleus (CC)
							GO:0005515: protein binding (MF)
							GO:0005737: cytoplasm (CC)
							GO:0005856: cytoskeleton (CC)
							GO:0005819: spindle (CC)
12 genes	176	34208	12	430	2.62928e-06	2.68816e-05	GO:0005576: extracellular region (CC)
							GO:0005509: calcium ion binding (MF)
14 genes	242	34208	14	430	2.74588e-06	2.79878e-05	GO:0007267: cell-cell signaling (BP)
29 genes	877	34208	29	430	2.76462e-06	2.80929e-05	GO:0005634: nucleus (CC)
							GO:0003700: sequence-specific DNA binding transcription factor activity (MF)
8 genes	70	34208	8	430	2.79083e-06	2.81022e-05	GO:0006955: immune response (BP)
							GO:0005737: cytoplasm (CC)
8 genes	70	34208	8	430	2.79083e-06	2.81022e-05	GO:0005615: extracellular space (CC)
							GO:0005576: extracellular region (CC)
							GO:0005515: protein binding (MF)
							GO:0005886: plasma membrane (CC)
8 genes	70	34208	8	430	2.79083e-06	2.81022e-05	GO:0016020: membrane (CC)
							GO:0006805: xenobiotic metabolic process (BP)
7 genes	50	34208	7	430	2.95997e-06	2.85132e-05	GO:0003677: DNA binding (MF)
							GO:0005634: nucleus (CC)
							GO:0005515: protein binding (MF)
							GO:0005737: cytoplasm (CC)
							GO:0043565: sequence-specific DNA binding (MF)
7 genes	50	34208	7	430	2.95997e-06	2.85132e-05	GO:0005515: protein binding (MF)
							GO:0005886: plasma membrane (CC)
							GO:0050900: leukocyte migration (BP)
4 genes	9	34208	4	430	2.95125e-06	2.85945e-05	GO:0005515: protein binding (MF)
							GO:0005737: cytoplasm (CC)
							GO:0005654: nucleoplasm (CC)
							GO:0005829: cytosol (CC)
							GO:0005813: centrosome (CC)
							GO:0000278: mitotic cell cycle (BP)
4 genes	9	34208	4	430	2.95125e-06	2.85945e-05	GO:0005634: nucleus (CC)
							GO:0005515: protein binding (MF)
							GO:0005737: cytoplasm (CC)
							GO:0005829: cytosol (CC)
							GO:0000278: mitotic cell cycle (BP)
							GO:0051301: cell division (BP)
							GO:0019901: protein kinase binding (MF)
4 genes	9	34208	4	430	2.95125e-06	2.85945e-05	GO:0006355: regulation of transcription, DNA-dependent (BP)
							GO:0003677: DNA binding (MF)
							GO:0005634: nucleus (CC)
							GO:0005515: protein binding (MF)
							GO:0043565: sequence-specific DNA binding (MF)
							GO:0042803: protein homodimerization activity (MF)
4 genes	9	34208	4	430	2.95125e-06	2.85945e-05	GO:0005737: cytoplasm (CC)
							GO:0030017: sarcomere (CC)
							GO:0030049: muscle filament sliding (BP)
4 genes	9	34208	4	430	2.95125e-06	2.85945e-05	GO:0046872: metal ion binding (MF)
							GO:0005576: extracellular region (CC)
							GO:0031012: extracellular matrix (CC)
							GO:0005578: proteinaceous extracellular matrix (CC)
4 genes	9	34208	4	430	2.95125e-06	2.85945e-05	GO:0005576: extracellular region (CC)
							GO:0005102: receptor binding (MF)
							GO:0031012: extracellular matrix (CC)
4 genes	9	34208	4	430	2.95125e-06	2.85945e-05	GO:0005634: nucleus (CC)
							GO:0005515: protein binding (MF)
							GO:0005737: cytoplasm (CC)
							GO:0005874: microtubule (CC)
							GO:0007067: mitosis (BP)
4 genes	9	34208	4	430	2.95125e-06	2.85945e-05	GO:0006355: regulation of transcription, DNA-dependent (BP)
							GO:0003677: DNA binding (MF)
							GO:0005634: nucleus (CC)
							GO:0003700: sequence-specific DNA binding transcription factor activity (MF)
							GO:0005515: protein binding (MF)
							GO:0005737: cytoplasm (CC)
							GO:0043565: sequence-specific DNA binding (MF)
							GO:0005730: nucleolus (CC)
							GO:0045944: positive regulation of transcription from RNA polymerase II promoter (BP)
4 genes	9	34208	4	430	2.95125e-06	2.85945e-05	GO:0005515: protein binding (MF)
							GO:0048015: phosphatidylinositol-mediated signaling (BP)
							GO:0000278: mitotic cell cycle (BP)
4 genes	9	34208	4	430	2.95125e-06	2.85945e-05	GO:0005615: extracellular space (CC)
							GO:0005576: extracellular region (CC)
							GO:0001666: response to hypoxia (BP)
							GO:0005578: proteinaceous extracellular matrix (CC)
4 genes	9	34208	4	430	2.95125e-06	2.85945e-05	GO:0005634: nucleus (CC)
							GO:0005515: protein binding (MF)
							GO:0005737: cytoplasm (CC)
							GO:0005829: cytosol (CC)
							GO:0000278: mitotic cell cycle (BP)
							GO:0007067: mitosis (BP)
							GO:0000087: M phase of mitotic cell cycle (BP)
4 genes	9	34208	4	430	2.95125e-06	2.85945e-05	GO:0005737: cytoplasm (CC)
							GO:0072593: reactive oxygen species metabolic process (BP)
4 genes	9	34208	4	430	2.95125e-06	2.85945e-05	GO:0005634: nucleus (CC)
							GO:0005524: ATP binding (MF)
							GO:0005515: protein binding (MF)
							GO:0000166: nucleotide binding (MF)
							GO:0005737: cytoplasm (CC)
							GO:0005829: cytosol (CC)
							GO:0000278: mitotic cell cycle (BP)
							GO:0007067: mitosis (BP)
9 genes	94	34208	9	430	2.98583e-06	2.86794e-05	GO:0007517: muscle organ development (BP)
15 genes	279	34208	15	430	3.00198e-06	2.87517e-05	GO:0046982: protein heterodimerization activity (MF)
5 genes	19	34208	5	430	3.08339e-06	2.94468e-05	GO:0007165: signal transduction (BP)
							GO:0006955: immune response (BP)
							GO:0006935: chemotaxis (BP)
							GO:0008009: chemokine activity (MF)
							GO:0005615: extracellular space (CC)
							GO:0005576: extracellular region (CC)
							GO:0007267: cell-cell signaling (BP)
6 genes	33	34208	6	430	3.1656e-06	2.97209e-05	GO:0005576: extracellular region (CC)
							GO:0001503: ossification (BP)
6 genes	33	34208	6	430	3.1656e-06	2.97209e-05	GO:0005576: extracellular region (CC)
							GO:0006508: proteolysis (BP)
							GO:0008233: peptidase activity (MF)
							GO:0005509: calcium ion binding (MF)
6 genes	33	34208	6	430	3.1656e-06	2.97209e-05	GO:0005515: protein binding (MF)
							GO:0005737: cytoplasm (CC)
							GO:0005829: cytosol (CC)
							GO:0000278: mitotic cell cycle (BP)
							GO:0000236: mitotic prometaphase (BP)
							GO:0000087: M phase of mitotic cell cycle (BP)
6 genes	33	34208	6	430	3.1656e-06	2.97209e-05	GO:0005634: nucleus (CC)
							GO:0005515: protein binding (MF)
							GO:0032355: response to estradiol stimulus (BP)
6 genes	33	34208	6	430	3.1656e-06	2.97209e-05	GO:0005515: protein binding (MF)
							GO:0045944: positive regulation of transcription from RNA polymerase II promoter (BP)
							GO:0045087: innate immune response (BP)
6 genes	33	34208	6	430	3.1656e-06	2.97209e-05	GO:0007155: cell adhesion (BP)
							GO:0005576: extracellular region (CC)
							GO:0005578: proteinaceous extracellular matrix (CC)
13 genes	212	34208	13	430	3.29141e-06	3.08154e-05	GO:0003700: sequence-specific DNA binding transcription factor activity (MF)
							GO:0007275: multicellular organismal development (BP)
7 genes	51	34208	7	430	3.39399e-06	3.15983e-05	GO:0001843: neural tube closure (BP)
7 genes	51	34208	7	430	3.39399e-06	3.15983e-05	GO:0005634: nucleus (CC)
							GO:0005515: protein binding (MF)
							GO:0005829: cytosol (CC)
							GO:0000278: mitotic cell cycle (BP)
							GO:0000087: M phase of mitotic cell cycle (BP)
10 genes	122	34208	10	430	3.4964e-06	3.2461e-05	GO:0005515: protein binding (MF)
							GO:0005737: cytoplasm (CC)
							GO:0005829: cytosol (CC)
							GO:0000278: mitotic cell cycle (BP)
9 genes	96	34208	9	430	3.55995e-06	3.29592e-05	GO:0003677: DNA binding (MF)
							GO:0005634: nucleus (CC)
							GO:0003700: sequence-specific DNA binding transcription factor activity (MF)
							GO:0007275: multicellular organismal development (BP)
20 genes	480	34208	20	430	3.67903e-06	3.39674e-05	GO:0005634: nucleus (CC)
							GO:0007275: multicellular organismal development (BP)
10 genes	123	34208	10	430	3.76369e-06	3.4653e-05	GO:0005634: nucleus (CC)
							GO:0005515: protein binding (MF)
							GO:0005737: cytoplasm (CC)
							GO:0007049: cell cycle (BP)
6 genes	34	34208	6	430	3.80332e-06	3.473e-05	GO:0005615: extracellular space (CC)
							GO:0005576: extracellular region (CC)
							GO:0001501: skeletal system development (BP)
6 genes	34	34208	6	430	3.80332e-06	3.473e-05	GO:0071230: cellular response to amino acid stimulus (BP)
6 genes	34	34208	6	430	3.80332e-06	3.473e-05	GO:0005509: calcium ion binding (MF)
							GO:0008152: metabolic process (BP)
8 genes	73	34208	8	430	3.84551e-06	3.50194e-05	GO:0005615: extracellular space (CC)
							GO:0005576: extracellular region (CC)
							GO:0006508: proteolysis (BP)
7 genes	52	34208	7	430	3.87979e-06	3.52353e-05	GO:0005576: extracellular region (CC)
							GO:0001666: response to hypoxia (BP)
5 genes	20	34208	5	430	4.06878e-06	3.61633e-05	GO:0005576: extracellular region (CC)
							GO:0005201: extracellular matrix structural constituent (MF)
							GO:0005581: collagen (CC)
5 genes	20	34208	5	430	4.06878e-06	3.61633e-05	GO:0007155: cell adhesion (BP)
							GO:0005615: extracellular space (CC)
							GO:0005576: extracellular region (CC)
							GO:0031012: extracellular matrix (CC)
5 genes	20	34208	5	430	4.06878e-06	3.61633e-05	GO:0003779: actin binding (MF)
							GO:0008307: structural constituent of muscle (MF)
5 genes	20	34208	5	430	4.06878e-06	3.61633e-05	GO:0005515: protein binding (MF)
							GO:0005737: cytoplasm (CC)
							GO:0005829: cytosol (CC)
							GO:0005856: cytoskeleton (CC)
							GO:0000278: mitotic cell cycle (BP)
							GO:0005819: spindle (CC)
5 genes	20	34208	5	430	4.06878e-06	3.61633e-05	GO:0005634: nucleus (CC)
							GO:0005515: protein binding (MF)
							GO:0005737: cytoplasm (CC)
							GO:0005829: cytosol (CC)
							GO:0000278: mitotic cell cycle (BP)
							GO:0007067: mitosis (BP)
5 genes	20	34208	5	430	4.06878e-06	3.61633e-05	GO:0005829: cytosol (CC)
							GO:0003779: actin binding (MF)
							GO:0030049: muscle filament sliding (BP)
11 genes	153	34208	11	430	4.11543e-06	3.64806e-05	GO:0005615: extracellular space (CC)
							GO:0005576: extracellular region (CC)
							GO:0005886: plasma membrane (CC)
15 genes	286	34208	15	430	4.05919e-06	3.66647e-05	GO:0051301: cell division (BP)
10 genes	124	34208	10	430	4.04853e-06	3.66678e-05	GO:0005515: protein binding (MF)
							GO:0006916: anti-apoptosis (BP)
9 genes	98	34208	9	430	4.22643e-06	3.73652e-05	GO:0005634: nucleus (CC)
							GO:0005515: protein binding (MF)
							GO:0046982: protein heterodimerization activity (MF)
7 genes	53	34208	7	430	4.42216e-06	3.8787e-05	GO:0016020: membrane (CC)
							GO:0005783: endoplasmic reticulum (CC)
							GO:0005789: endoplasmic reticulum membrane (CC)
							GO:0006805: xenobiotic metabolic process (BP)
							GO:0005792: microsome (CC)
7 genes	53	34208	7	430	4.42216e-06	3.8787e-05	GO:0005515: protein binding (MF)
							GO:0005886: plasma membrane (CC)
							GO:0005102: receptor binding (MF)
12 genes	185	34208	12	430	4.40603e-06	3.885e-05	GO:0003677: DNA binding (MF)
							GO:0005634: nucleus (CC)
							GO:0007275: multicellular organismal development (BP)
22 genes	573	34208	22	430	4.50763e-06	3.94329e-05	GO:0005515: protein binding (MF)
							GO:0005737: cytoplasm (CC)
							GO:0005886: plasma membrane (CC)
6 genes	35	34208	6	430	4.54172e-06	3.96271e-05	GO:0006355: regulation of transcription, DNA-dependent (BP)
							GO:0003677: DNA binding (MF)
							GO:0005634: nucleus (CC)
							GO:0046982: protein heterodimerization activity (MF)
4 genes	10	34208	4	430	4.86984e-06	4.08846e-05	GO:0005515: protein binding (MF)
							GO:0005654: nucleoplasm (CC)
							GO:0005829: cytosol (CC)
							GO:0000278: mitotic cell cycle (BP)
							GO:0000236: mitotic prometaphase (BP)
4 genes	10	34208	4	430	4.86984e-06	4.08846e-05	GO:0005634: nucleus (CC)
							GO:0005515: protein binding (MF)
							GO:0005737: cytoplasm (CC)
							GO:0005654: nucleoplasm (CC)
							GO:0005813: centrosome (CC)
							GO:0000278: mitotic cell cycle (BP)
4 genes	10	34208	4	430	4.86984e-06	4.08846e-05	GO:0003779: actin binding (MF)
							GO:0030016: myofibril (CC)
							GO:0030049: muscle filament sliding (BP)
4 genes	10	34208	4	430	4.86984e-06	4.08846e-05	GO:0007155: cell adhesion (BP)
							GO:0016021: integral to membrane (CC)
							GO:0005515: protein binding (MF)
							GO:0005886: plasma membrane (CC)
							GO:0004872: receptor activity (MF)
							GO:0007229: integrin-mediated signaling pathway (BP)
							GO:0007160: cell-matrix adhesion (BP)
							GO:0008305: integrin complex (CC)
4 genes	10	34208	4	430	4.86984e-06	4.08846e-05	GO:0007155: cell adhesion (BP)
							GO:0005576: extracellular region (CC)
							GO:0005102: receptor binding (MF)
4 genes	10	34208	4	430	4.86984e-06	4.08846e-05	GO:0046872: metal ion binding (MF)
							GO:0005615: extracellular space (CC)
							GO:0005576: extracellular region (CC)
							GO:0005578: proteinaceous extracellular matrix (CC)
4 genes	10	34208	4	430	4.86984e-06	4.08846e-05	GO:0005829: cytosol (CC)
							GO:0030016: myofibril (CC)
							GO:0030049: muscle filament sliding (BP)
4 genes	10	34208	4	430	4.86984e-06	4.08846e-05	GO:0030017: sarcomere (CC)
							GO:0030049: muscle filament sliding (BP)
							GO:0008307: structural constituent of muscle (MF)
4 genes	10	34208	4	430	4.86984e-06	4.08846e-05	GO:0030016: myofibril (CC)
							GO:0030049: muscle filament sliding (BP)
							GO:0008307: structural constituent of muscle (MF)
4 genes	10	34208	4	430	4.86984e-06	4.08846e-05	GO:0006355: regulation of transcription, DNA-dependent (BP)
							GO:0003677: DNA binding (MF)
							GO:0005634: nucleus (CC)
							GO:0003700: sequence-specific DNA binding transcription factor activity (MF)
							GO:0005730: nucleolus (CC)
							GO:0046982: protein heterodimerization activity (MF)
4 genes	10	34208	4	430	4.86984e-06	4.08846e-05	GO:0005524: ATP binding (MF)
							GO:0000166: nucleotide binding (MF)
							GO:0005737: cytoplasm (CC)
							GO:0003779: actin binding (MF)
							GO:0005516: calmodulin binding (MF)
							GO:0003774: motor activity (MF)
							GO:0016459: myosin complex (CC)
							GO:0000146: microfilament motor activity (MF)
4 genes	10	34208	4	430	4.86984e-06	4.08846e-05	GO:0046872: metal ion binding (MF)
							GO:0005737: cytoplasm (CC)
							GO:0008217: regulation of blood pressure (BP)
4 genes	10	34208	4	430	4.86984e-06	4.08846e-05	GO:0005576: extracellular region (CC)
							GO:0030198: extracellular matrix organization (BP)
							GO:0005201: extracellular matrix structural constituent (MF)
4 genes	10	34208	4	430	4.86984e-06	4.08846e-05	GO:0005615: extracellular space (CC)
							GO:0005576: extracellular region (CC)
							GO:0030198: extracellular matrix organization (BP)
							GO:0031012: extracellular matrix (CC)
4 genes	10	34208	4	430	4.86984e-06	4.08846e-05	GO:0005515: protein binding (MF)
							GO:0005886: plasma membrane (CC)
							GO:0019898: extrinsic to membrane (CC)
12 genes	187	34208	12	430	4.92091e-06	4.12095e-05	GO:0007067: mitosis (BP)
7 genes	54	34208	7	430	5.02619e-06	4.17763e-05	GO:0005576: extracellular region (CC)
							GO:0001501: skeletal system development (BP)
7 genes	54	34208	7	430	5.02619e-06	4.17763e-05	GO:0005515: protein binding (MF)
							GO:0048015: phosphatidylinositol-mediated signaling (BP)
7 genes	54	34208	7	430	5.02619e-06	4.17763e-05	GO:0003677: DNA binding (MF)
							GO:0005634: nucleus (CC)
							GO:0005515: protein binding (MF)
							GO:0007275: multicellular organismal development (BP)
5 genes	21	34208	5	430	5.2852e-06	4.34953e-05	GO:0045765: regulation of angiogenesis (BP)
5 genes	21	34208	5	430	5.2852e-06	4.34953e-05	GO:0005576: extracellular region (CC)
							GO:0005887: integral to plasma membrane (CC)
							GO:0009986: cell surface (CC)
5 genes	21	34208	5	430	5.2852e-06	4.34953e-05	GO:0005737: cytoplasm (CC)
							GO:0030049: muscle filament sliding (BP)
5 genes	21	34208	5	430	5.2852e-06	4.34953e-05	GO:0006355: regulation of transcription, DNA-dependent (BP)
							GO:0003677: DNA binding (MF)
							GO:0005634: nucleus (CC)
							GO:0003700: sequence-specific DNA binding transcription factor activity (MF)
							GO:0005515: protein binding (MF)
							GO:0043565: sequence-specific DNA binding (MF)
							GO:0008134: transcription factor binding (MF)
6 genes	36	34208	6	430	5.39249e-06	4.40519e-05	GO:0010243: response to organic nitrogen (BP)
6 genes	36	34208	6	430	5.39249e-06	4.40519e-05	GO:0005634: nucleus (CC)
							GO:0005737: cytoplasm (CC)
							GO:0032355: response to estradiol stimulus (BP)
6 genes	36	34208	6	430	5.39249e-06	4.40519e-05	GO:0005634: nucleus (CC)
							GO:0005515: protein binding (MF)
							GO:0048015: phosphatidylinositol-mediated signaling (BP)
12 genes	189	34208	12	430	5.48796e-06	4.46131e-05	GO:0005634: nucleus (CC)
							GO:0003700: sequence-specific DNA binding transcription factor activity (MF)
							GO:0005515: protein binding (MF)
							GO:0043565: sequence-specific DNA binding (MF)
12 genes	189	34208	12	430	5.48796e-06	4.46131e-05	GO:0019899: enzyme binding (MF)
7 genes	55	34208	7	430	5.6973e-06	4.62022e-05	GO:0005634: nucleus (CC)
							GO:0019221: cytokine-mediated signaling pathway (BP)
10 genes	129	34208	10	430	5.77098e-06	4.66861e-05	GO:0007050: cell cycle arrest (BP)
20 genes	497	34208	20	430	6.15933e-06	4.97071e-05	GO:0003677: DNA binding (MF)
							GO:0005634: nucleus (CC)
							GO:0003700: sequence-specific DNA binding transcription factor activity (MF)
13 genes	225	34208	13	430	6.29855e-06	5.07079e-05	GO:0005198: structural molecule activity (MF)
6 genes	37	34208	6	430	6.36823e-06	5.07783e-05	GO:0005515: protein binding (MF)
							GO:0042593: glucose homeostasis (BP)
6 genes	37	34208	6	430	6.36823e-06	5.07783e-05	GO:0005794: Golgi apparatus (CC)
							GO:0008152: metabolic process (BP)
6 genes	37	34208	6	430	6.36823e-06	5.07783e-05	GO:0007155: cell adhesion (BP)
							GO:0005198: structural molecule activity (MF)
8 genes	78	34208	8	430	6.35066e-06	5.10042e-05	GO:0005634: nucleus (CC)
							GO:0005737: cytoplasm (CC)
							GO:0042493: response to drug (BP)
7 genes	56	34208	7	430	6.44127e-06	5.12381e-05	GO:0006355: regulation of transcription, DNA-dependent (BP)
							GO:0005634: nucleus (CC)
							GO:0005737: cytoplasm (CC)
							GO:0043565: sequence-specific DNA binding (MF)
3 genes	4	34208	3	430	7.81626e-06	5.2843e-05	GO:0007165: signal transduction (BP)
							GO:0005576: extracellular region (CC)
							GO:0035556: intracellular signal transduction (BP)
3 genes	4	34208	3	430	7.81626e-06	5.2843e-05	GO:0005886: plasma membrane (CC)
							GO:0004872: receptor activity (MF)
							GO:0005887: integral to plasma membrane (CC)
							GO:0009986: cell surface (CC)
							GO:0006897: endocytosis (BP)
3 genes	4	34208	3	430	7.81626e-06	5.2843e-05	GO:0005634: nucleus (CC)
							GO:0005524: ATP binding (MF)
							GO:0005515: protein binding (MF)
							GO:0000166: nucleotide binding (MF)
							GO:0005737: cytoplasm (CC)
							GO:0005829: cytosol (CC)
							GO:0000910: cytokinesis (BP)
							GO:0005819: spindle (CC)
3 genes	4	34208	3	430	7.81626e-06	5.2843e-05	GO:0005634: nucleus (CC)
							GO:0006468: protein phosphorylation (BP)
							GO:0005515: protein binding (MF)
							GO:0005737: cytoplasm (CC)
							GO:0005829: cytosol (CC)
							GO:0005813: centrosome (CC)
							GO:0000278: mitotic cell cycle (BP)
							GO:0019901: protein kinase binding (MF)
3 genes	4	34208	3	430	7.81626e-06	5.2843e-05	GO:0046872: metal ion binding (MF)
							GO:0003677: DNA binding (MF)
							GO:0005515: protein binding (MF)
							GO:0005737: cytoplasm (CC)
							GO:0045087: innate immune response (BP)
							GO:0005829: cytosol (CC)
3 genes	4	34208	3	430	7.81626e-06	5.2843e-05	GO:0005634: nucleus (CC)
							GO:0007165: signal transduction (BP)
							GO:0005515: protein binding (MF)
							GO:0005737: cytoplasm (CC)
							GO:0032869: cellular response to insulin stimulus (BP)
							GO:0042593: glucose homeostasis (BP)
3 genes	4	34208	3	430	7.81626e-06	5.2843e-05	GO:0005634: nucleus (CC)
							GO:0005515: protein binding (MF)
							GO:0005737: cytoplasm (CC)
							GO:0005829: cytosol (CC)
							GO:0005856: cytoskeleton (CC)
							GO:0000278: mitotic cell cycle (BP)
							GO:0000086: G2/M transition of mitotic cell cycle (BP)
							GO:0000236: mitotic prometaphase (BP)
3 genes	4	34208	3	430	7.81626e-06	5.2843e-05	GO:0005634: nucleus (CC)
							GO:0005515: protein binding (MF)
							GO:0005737: cytoplasm (CC)
							GO:0005829: cytosol (CC)
							GO:0000278: mitotic cell cycle (BP)
							GO:0019901: protein kinase binding (MF)
							GO:0000236: mitotic prometaphase (BP)
3 genes	4	34208	3	430	7.81626e-06	5.2843e-05	GO:0007165: signal transduction (BP)
							GO:0004871: signal transducer activity (MF)
							GO:0005887: integral to plasma membrane (CC)
							GO:0043123: positive regulation of I-kappaB kinase/NF-kappaB cascade (BP)
3 genes	4	34208	3	430	7.81626e-06	5.2843e-05	GO:0008270: zinc ion binding (MF)
							GO:0005615: extracellular space (CC)
							GO:0005576: extracellular region (CC)
							GO:0006508: proteolysis (BP)
							GO:0008233: peptidase activity (MF)
							GO:0008152: metabolic process (BP)
							GO:0001666: response to hypoxia (BP)
							GO:0005578: proteinaceous extracellular matrix (CC)
							GO:0004222: metalloendopeptidase activity (MF)
							GO:0030574: collagen catabolic process (BP)
3 genes	4	34208	3	430	7.81626e-06	5.2843e-05	GO:0008270: zinc ion binding (MF)
							GO:0005615: extracellular space (CC)
							GO:0005576: extracellular region (CC)
							GO:0006508: proteolysis (BP)
							GO:0008233: peptidase activity (MF)
							GO:0005509: calcium ion binding (MF)
							GO:0008152: metabolic process (BP)
							GO:0005578: proteinaceous extracellular matrix (CC)
							GO:0004222: metalloendopeptidase activity (MF)
							GO:0030574: collagen catabolic process (BP)
3 genes	4	34208	3	430	7.81626e-06	5.2843e-05	GO:0005634: nucleus (CC)
							GO:0005515: protein binding (MF)
							GO:0005737: cytoplasm (CC)
							GO:0048015: phosphatidylinositol-mediated signaling (BP)
							GO:0005694: chromosome (CC)
3 genes	4	34208	3	430	7.81626e-06	5.2843e-05	GO:0005634: nucleus (CC)
							GO:0005515: protein binding (MF)
							GO:0005737: cytoplasm (CC)
							GO:0048015: phosphatidylinositol-mediated signaling (BP)
							GO:0007049: cell cycle (BP)
							GO:0051301: cell division (BP)
							GO:0007051: spindle organization (BP)
3 genes	4	34208	3	430	7.81626e-06	5.2843e-05	GO:0005634: nucleus (CC)
							GO:0005524: ATP binding (MF)
							GO:0005515: protein binding (MF)
							GO:0005737: cytoplasm (CC)
							GO:0015630: microtubule cytoskeleton (CC)
							GO:0005874: microtubule (CC)
							GO:0051301: cell division (BP)
3 genes	4	34208	3	430	7.81626e-06	5.2843e-05	GO:0007399: nervous system development (BP)
							GO:0016021: integral to membrane (CC)
							GO:0005886: plasma membrane (CC)
							GO:0016324: apical plasma membrane (CC)
3 genes	4	34208	3	430	7.81626e-06	5.2843e-05	GO:0005634: nucleus (CC)
							GO:0005515: protein binding (MF)
							GO:0019901: protein kinase binding (MF)
							GO:0000776: kinetochore (CC)
3 genes	4	34208	3	430	7.81626e-06	5.2843e-05	GO:0005615: extracellular space (CC)
							GO:0005576: extracellular region (CC)
							GO:0043234: protein complex (CC)
							GO:0005578: proteinaceous extracellular matrix (CC)
3 genes	4	34208	3	430	7.81626e-06	5.2843e-05	GO:0006355: regulation of transcription, DNA-dependent (BP)
							GO:0003677: DNA binding (MF)
							GO:0005634: nucleus (CC)
							GO:0003700: sequence-specific DNA binding transcription factor activity (MF)
							GO:0005515: protein binding (MF)
							GO:0005737: cytoplasm (CC)
							GO:0043565: sequence-specific DNA binding (MF)
							GO:0005730: nucleolus (CC)
							GO:0045944: positive regulation of transcription from RNA polymerase II promoter (BP)
							GO:0008134: transcription factor binding (MF)
							GO:0005667: transcription factor complex (CC)
3 genes	4	34208	3	430	7.81626e-06	5.2843e-05	GO:0005515: protein binding (MF)
							GO:0045944: positive regulation of transcription from RNA polymerase II promoter (BP)
							GO:0004872: receptor activity (MF)
							GO:0045087: innate immune response (BP)
3 genes	4	34208	3	430	7.81626e-06	5.2843e-05	GO:0043234: protein complex (CC)
							GO:0032496: response to lipopolysaccharide (BP)
							GO:0032355: response to estradiol stimulus (BP)
3 genes	4	34208	3	430	7.81626e-06	5.2843e-05	GO:0005515: protein binding (MF)
							GO:0005737: cytoplasm (CC)
							GO:0045944: positive regulation of transcription from RNA polymerase II promoter (BP)
							GO:0045087: innate immune response (BP)
							GO:0006917: induction of apoptosis (BP)
3 genes	4	34208	3	430	7.81626e-06	5.2843e-05	GO:0005634: nucleus (CC)
							GO:0005515: protein binding (MF)
							GO:0005737: cytoplasm (CC)
							GO:0008017: microtubule binding (MF)
							GO:0006916: anti-apoptosis (BP)
3 genes	4	34208	3	430	7.81626e-06	5.2843e-05	GO:0016021: integral to membrane (CC)
							GO:0016020: membrane (CC)
							GO:0055085: transmembrane transport (BP)
							GO:0042605: peptide antigen binding (MF)
3 genes	4	34208	3	430	7.81626e-06	5.2843e-05	GO:0005515: protein binding (MF)
							GO:0043065: positive regulation of apoptotic process (BP)
							GO:0042493: response to drug (BP)
							GO:0009612: response to mechanical stimulus (BP)
3 genes	4	34208	3	430	7.81626e-06	5.2843e-05	GO:0005634: nucleus (CC)
							GO:0005524: ATP binding (MF)
							GO:0005515: protein binding (MF)
							GO:0000166: nucleotide binding (MF)
							GO:0005737: cytoplasm (CC)
							GO:0005829: cytosol (CC)
							GO:0000278: mitotic cell cycle (BP)
							GO:0005694: chromosome (CC)
							GO:0000776: kinetochore (CC)
							GO:0000236: mitotic prometaphase (BP)
							GO:0000087: M phase of mitotic cell cycle (BP)
3 genes	4	34208	3	430	7.81626e-06	5.2843e-05	GO:0046872: metal ion binding (MF)
							GO:0010243: response to organic nitrogen (BP)
							GO:0016491: oxidoreductase activity (MF)
3 genes	4	34208	3	430	7.81626e-06	5.2843e-05	GO:0005576: extracellular region (CC)
							GO:0030198: extracellular matrix organization (BP)
							GO:0005488: binding (MF)
3 genes	4	34208	3	430	7.81626e-06	5.2843e-05	GO:0005615: extracellular space (CC)
							GO:0005576: extracellular region (CC)
							GO:0031012: extracellular matrix (CC)
							GO:0005578: proteinaceous extracellular matrix (CC)
							GO:0009612: response to mechanical stimulus (BP)
3 genes	4	34208	3	430	7.81626e-06	5.2843e-05	GO:0005634: nucleus (CC)
							GO:0005737: cytoplasm (CC)
							GO:0005739: mitochondrion (CC)
							GO:0019221: cytokine-mediated signaling pathway (BP)
3 genes	4	34208	3	430	7.81626e-06	5.2843e-05	GO:0005615: extracellular space (CC)
							GO:0005576: extracellular region (CC)
							GO:0090026: positive regulation of monocyte chemotaxis (BP)
3 genes	4	34208	3	430	7.81626e-06	5.2843e-05	GO:0005576: extracellular region (CC)
							GO:0005886: plasma membrane (CC)
							GO:0010719: negative regulation of epithelial to mesenchymal transition (BP)
3 genes	4	34208	3	430	7.81626e-06	5.2843e-05	GO:0005524: ATP binding (MF)
							GO:0005515: protein binding (MF)
							GO:0000166: nucleotide binding (MF)
							GO:0048015: phosphatidylinositol-mediated signaling (BP)
							GO:0000278: mitotic cell cycle (BP)
3 genes	4	34208	3	430	7.81626e-06	5.2843e-05	GO:0046697: decidualization (BP)
							GO:0007566: embryo implantation (BP)
							GO:0033280: response to vitamin D (BP)
3 genes	4	34208	3	430	7.81626e-06	5.2843e-05	GO:0005576: extracellular region (CC)
							GO:0005886: plasma membrane (CC)
							GO:0005887: integral to plasma membrane (CC)
							GO:0009986: cell surface (CC)
							GO:0006897: endocytosis (BP)
3 genes	4	34208	3	430	7.81626e-06	5.2843e-05	GO:0005634: nucleus (CC)
							GO:0005524: ATP binding (MF)
							GO:0005515: protein binding (MF)
							GO:0000166: nucleotide binding (MF)
							GO:0005737: cytoplasm (CC)
							GO:0005829: cytosol (CC)
							GO:0000278: mitotic cell cycle (BP)
							GO:0007067: mitosis (BP)
							GO:0000087: M phase of mitotic cell cycle (BP)
3 genes	4	34208	3	430	7.81626e-06	5.2843e-05	GO:0005634: nucleus (CC)
							GO:0005515: protein binding (MF)
							GO:0005737: cytoplasm (CC)
							GO:0005874: microtubule (CC)
							GO:0051301: cell division (BP)
							GO:0005694: chromosome (CC)
3 genes	4	34208	3	430	7.81626e-06	5.2843e-05	GO:0007155: cell adhesion (BP)
							GO:0005515: protein binding (MF)
							GO:0034329: cell junction assembly (BP)
							GO:0031581: hemidesmosome assembly (BP)
3 genes	4	34208	3	430	7.81626e-06	5.2843e-05	GO:0005515: protein binding (MF)
							GO:0005886: plasma membrane (CC)
							GO:0045944: positive regulation of transcription from RNA polymerase II promoter (BP)
							GO:0005887: integral to plasma membrane (CC)
							GO:0045087: innate immune response (BP)
3 genes	4	34208	3	430	7.81626e-06	5.2843e-05	GO:0005634: nucleus (CC)
							GO:0005515: protein binding (MF)
							GO:0005737: cytoplasm (CC)
							GO:0005654: nucleoplasm (CC)
							GO:0005829: cytosol (CC)
							GO:0005813: centrosome (CC)
							GO:0000278: mitotic cell cycle (BP)
							GO:0019901: protein kinase binding (MF)
3 genes	4	34208	3	430	7.81626e-06	5.2843e-05	GO:0006355: regulation of transcription, DNA-dependent (BP)
							GO:0003677: DNA binding (MF)
							GO:0005634: nucleus (CC)
							GO:0003700: sequence-specific DNA binding transcription factor activity (MF)
							GO:0005730: nucleolus (CC)
							GO:0030154: cell differentiation (BP)
							GO:0046982: protein heterodimerization activity (MF)
3 genes	4	34208	3	430	7.81626e-06	5.2843e-05	GO:0005634: nucleus (CC)
							GO:0005524: ATP binding (MF)
							GO:0005515: protein binding (MF)
							GO:0000166: nucleotide binding (MF)
							GO:0005737: cytoplasm (CC)
							GO:0005829: cytosol (CC)
							GO:0000278: mitotic cell cycle (BP)
							GO:0005819: spindle (CC)
							GO:0000087: M phase of mitotic cell cycle (BP)
3 genes	4	34208	3	430	7.81626e-06	5.2843e-05	GO:0030017: sarcomere (CC)
							GO:0006936: muscle contraction (BP)
							GO:0030049: muscle filament sliding (BP)
							GO:0008307: structural constituent of muscle (MF)
							GO:0016459: myosin complex (CC)
							GO:0005859: muscle myosin complex (CC)
3 genes	4	34208	3	430	7.81626e-06	5.2843e-05	GO:0005794: Golgi apparatus (CC)
							GO:0004871: signal transducer activity (MF)
							GO:0005887: integral to plasma membrane (CC)
							GO:0043123: positive regulation of I-kappaB kinase/NF-kappaB cascade (BP)
3 genes	4	34208	3	430	7.81626e-06	5.2843e-05	GO:0005515: protein binding (MF)
							GO:0005737: cytoplasm (CC)
							GO:0005654: nucleoplasm (CC)
							GO:0005829: cytosol (CC)
							GO:0005856: cytoskeleton (CC)
							GO:0000278: mitotic cell cycle (BP)
							GO:0005819: spindle (CC)
							GO:0000087: M phase of mitotic cell cycle (BP)
3 genes	4	34208	3	430	7.81626e-06	5.2843e-05	GO:0005794: Golgi apparatus (CC)
							GO:0051607: defense response to virus (BP)
3 genes	4	34208	3	430	7.81626e-06	5.2843e-05	GO:0008285: negative regulation of cell proliferation (BP)
							GO:0030308: negative regulation of cell growth (BP)
							GO:0045600: positive regulation of fat cell differentiation (BP)
3 genes	4	34208	3	430	7.81626e-06	5.2843e-05	GO:0005515: protein binding (MF)
							GO:0005737: cytoplasm (CC)
							GO:0005829: cytosol (CC)
							GO:0005856: cytoskeleton (CC)
							GO:0005813: centrosome (CC)
							GO:0000278: mitotic cell cycle (BP)
							GO:0031145: anaphase-promoting complex-dependent proteasomal ubiquitin-dependent protein catabolic process (BP)
							GO:0005819: spindle (CC)
5 genes	22	34208	5	430	6.76917e-06	5.32114e-05	GO:0005634: nucleus (CC)
							GO:0005829: cytosol (CC)
							GO:0019221: cytokine-mediated signaling pathway (BP)
							GO:0060337: type I interferon-mediated signaling pathway (BP)
5 genes	22	34208	5	430	6.76917e-06	5.32114e-05	GO:0005615: extracellular space (CC)
							GO:0005576: extracellular region (CC)
							GO:0005783: endoplasmic reticulum (CC)
5 genes	22	34208	5	430	6.76917e-06	5.32114e-05	GO:0005634: nucleus (CC)
							GO:0005515: protein binding (MF)
							GO:0005737: cytoplasm (CC)
							GO:0008017: microtubule binding (MF)
5 genes	22	34208	5	430	6.76917e-06	5.32114e-05	GO:0030049: muscle filament sliding (BP)
							GO:0008307: structural constituent of muscle (MF)
11 genes	161	34208	11	430	6.71633e-06	5.32989e-05	GO:0005515: protein binding (MF)
							GO:0046982: protein heterodimerization activity (MF)
9 genes	104	34208	9	430	6.90592e-06	5.41586e-05	GO:0005515: protein binding (MF)
							GO:0007049: cell cycle (BP)
							GO:0051301: cell division (BP)
9 genes	106	34208	9	430	8.07396e-06	5.43646e-05	GO:0005615: extracellular space (CC)
							GO:0005576: extracellular region (CC)
							GO:0005102: receptor binding (MF)
9 genes	106	34208	9	430	8.07396e-06	5.43646e-05	GO:0005737: cytoplasm (CC)
							GO:0009986: cell surface (CC)
10 genes	134	34208	10	430	8.09452e-06	5.43932e-05	GO:0005737: cytoplasm (CC)
							GO:0007067: mitosis (BP)
7 genes	58	34208	7	430	8.17253e-06	5.48069e-05	GO:0005634: nucleus (CC)
							GO:0005515: protein binding (MF)
							GO:0005737: cytoplasm (CC)
							GO:0005694: chromosome (CC)
12 genes	194	34208	12	430	7.16389e-06	5.60499e-05	GO:0005634: nucleus (CC)
							GO:0005515: protein binding (MF)
							GO:0007049: cell cycle (BP)
7 genes	57	34208	7	430	7.26419e-06	5.67015e-05	GO:0005515: protein binding (MF)
							GO:0007049: cell cycle (BP)
							GO:0051301: cell division (BP)
							GO:0007067: mitosis (BP)
4 genes	11	34208	4	430	7.57654e-06	5.68752e-05	GO:0005515: protein binding (MF)
							GO:0005829: cytosol (CC)
							GO:0007049: cell cycle (BP)
							GO:0000278: mitotic cell cycle (BP)
							GO:0051301: cell division (BP)
4 genes	11	34208	4	430	7.57654e-06	5.68752e-05	GO:0046872: metal ion binding (MF)
							GO:0008270: zinc ion binding (MF)
							GO:0005576: extracellular region (CC)
							GO:0006508: proteolysis (BP)
							GO:0008233: peptidase activity (MF)
							GO:0005578: proteinaceous extracellular matrix (CC)
							GO:0004222: metalloendopeptidase activity (MF)
							GO:0030574: collagen catabolic process (BP)
4 genes	11	34208	4	430	7.57654e-06	5.68752e-05	GO:0005634: nucleus (CC)
							GO:0005515: protein binding (MF)
							GO:0005737: cytoplasm (CC)
							GO:0005856: cytoskeleton (CC)
							GO:0005819: spindle (CC)
							GO:0000087: M phase of mitotic cell cycle (BP)
4 genes	11	34208	4	430	7.57654e-06	5.68752e-05	GO:0006355: regulation of transcription, DNA-dependent (BP)
							GO:0003677: DNA binding (MF)
							GO:0005634: nucleus (CC)
							GO:0003700: sequence-specific DNA binding transcription factor activity (MF)
							GO:0005515: protein binding (MF)
							GO:0043565: sequence-specific DNA binding (MF)
							GO:0045944: positive regulation of transcription from RNA polymerase II promoter (BP)
							GO:0008134: transcription factor binding (MF)
							GO:0005667: transcription factor complex (CC)
4 genes	11	34208	4	430	7.57654e-06	5.68752e-05	GO:0005576: extracellular region (CC)
							GO:0005515: protein binding (MF)
							GO:0030414: peptidase inhibitor activity (MF)
							GO:0004867: serine-type endopeptidase inhibitor activity (MF)
4 genes	11	34208	4	430	7.57654e-06	5.68752e-05	GO:0005615: extracellular space (CC)
							GO:0005576: extracellular region (CC)
							GO:0008201: heparin binding (MF)
							GO:0005578: proteinaceous extracellular matrix (CC)
4 genes	11	34208	4	430	7.57654e-06	5.68752e-05	GO:0009615: response to virus (BP)
							GO:0005829: cytosol (CC)
							GO:0019221: cytokine-mediated signaling pathway (BP)
							GO:0060337: type I interferon-mediated signaling pathway (BP)
4 genes	11	34208	4	430	7.57654e-06	5.68752e-05	GO:0006355: regulation of transcription, DNA-dependent (BP)
							GO:0003677: DNA binding (MF)
							GO:0005634: nucleus (CC)
							GO:0003700: sequence-specific DNA binding transcription factor activity (MF)
							GO:0005515: protein binding (MF)
							GO:0005737: cytoplasm (CC)
							GO:0043565: sequence-specific DNA binding (MF)
							GO:0003705: sequence-specific distal enhancer binding RNA polymerase II transcription factor activity (MF)
4 genes	11	34208	4	430	7.57654e-06	5.68752e-05	GO:0005576: extracellular region (CC)
							GO:0005783: endoplasmic reticulum (CC)
							GO:0005578: proteinaceous extracellular matrix (CC)
4 genes	11	34208	4	430	7.57654e-06	5.68752e-05	GO:0005634: nucleus (CC)
							GO:0005515: protein binding (MF)
							GO:0005737: cytoplasm (CC)
							GO:0045087: innate immune response (BP)
							GO:0000122: negative regulation of transcription from RNA polymerase II promoter (BP)
4 genes	11	34208	4	430	7.57654e-06	5.68752e-05	GO:0005783: endoplasmic reticulum (CC)
							GO:0005737: cytoplasm (CC)
							GO:0005886: plasma membrane (CC)
							GO:0005624: membrane fraction (CC)
4 genes	11	34208	4	430	7.57654e-06	5.68752e-05	GO:0005634: nucleus (CC)
							GO:0005515: protein binding (MF)
							GO:0005737: cytoplasm (CC)
							GO:0005730: nucleolus (CC)
							GO:0007049: cell cycle (BP)
							GO:0051301: cell division (BP)
							GO:0007067: mitosis (BP)
5 genes	23	34208	5	430	8.56035e-06	5.69494e-05	GO:0005576: extracellular region (CC)
							GO:0005515: protein binding (MF)
							GO:0001525: angiogenesis (BP)
5 genes	23	34208	5	430	8.56035e-06	5.69494e-05	GO:0016021: integral to membrane (CC)
							GO:0005515: protein binding (MF)
							GO:0005737: cytoplasm (CC)
							GO:0005886: plasma membrane (CC)
							GO:0005887: integral to plasma membrane (CC)
5 genes	23	34208	5	430	8.56035e-06	5.69494e-05	GO:0007155: cell adhesion (BP)
							GO:0005515: protein binding (MF)
							GO:0007229: integrin-mediated signaling pathway (BP)
5 genes	23	34208	5	430	8.56035e-06	5.69494e-05	GO:0005634: nucleus (CC)
							GO:0005515: protein binding (MF)
							GO:0005737: cytoplasm (CC)
							GO:0005829: cytosol (CC)
							GO:0000278: mitotic cell cycle (BP)
							GO:0000236: mitotic prometaphase (BP)
							GO:0000087: M phase of mitotic cell cycle (BP)
10 genes	135	34208	10	430	8.64542e-06	5.74008e-05	GO:0005737: cytoplasm (CC)
							GO:0046982: protein heterodimerization activity (MF)
8 genes	80	34208	8	430	7.68154e-06	5.74049e-05	GO:0005515: protein binding (MF)
							GO:0005737: cytoplasm (CC)
							GO:0009986: cell surface (CC)
8 genes	80	34208	8	430	7.68154e-06	5.74049e-05	GO:0005515: protein binding (MF)
							GO:0001525: angiogenesis (BP)
6 genes	39	34208	6	430	8.74953e-06	5.79765e-05	GO:0005576: extracellular region (CC)
							GO:0005515: protein binding (MF)
							GO:0005102: receptor binding (MF)
6 genes	38	34208	6	430	7.48243e-06	5.82686e-05	GO:0016021: integral to membrane (CC)
							GO:0005515: protein binding (MF)
							GO:0004872: receptor activity (MF)
							GO:0009986: cell surface (CC)
10 genes	133	34208	10	430	7.57421e-06	5.84371e-05	GO:0005576: extracellular region (CC)
							GO:0007267: cell-cell signaling (BP)
10 genes	133	34208	10	430	7.57421e-06	5.84371e-05	GO:0005737: cytoplasm (CC)
							GO:0005886: plasma membrane (CC)
							GO:0005887: integral to plasma membrane (CC)
11 genes	163	34208	11	430	7.55609e-06	5.85685e-05	GO:0005634: nucleus (CC)
							GO:0005515: protein binding (MF)
							GO:0007275: multicellular organismal development (BP)
11 genes	163	34208	11	430	7.55609e-06	5.85685e-05	GO:0005634: nucleus (CC)
							GO:0005515: protein binding (MF)
							GO:0005737: cytoplasm (CC)
							GO:0005856: cytoskeleton (CC)
7 genes	59	34208	7	430	9.17313e-06	6.05427e-05	GO:0005515: protein binding (MF)
							GO:0005829: cytosol (CC)
							GO:0000278: mitotic cell cycle (BP)
							GO:0000236: mitotic prometaphase (BP)
							GO:0000087: M phase of mitotic cell cycle (BP)
7 genes	59	34208	7	430	9.17313e-06	6.05427e-05	GO:0005515: protein binding (MF)
							GO:0005886: plasma membrane (CC)
							GO:0004872: receptor activity (MF)
							GO:0009986: cell surface (CC)
11 genes	167	34208	11	430	9.51373e-06	6.26665e-05	GO:0005634: nucleus (CC)
							GO:0043565: sequence-specific DNA binding (MF)
							GO:0007275: multicellular organismal development (BP)
12 genes	200	34208	12	430	9.75472e-06	6.41272e-05	GO:0003677: DNA binding (MF)
							GO:0005634: nucleus (CC)
							GO:0003700: sequence-specific DNA binding transcription factor activity (MF)
							GO:0005515: protein binding (MF)
6 genes	40	34208	6	430	1.01849e-05	6.65615e-05	GO:0005634: nucleus (CC)
							GO:0005737: cytoplasm (CC)
							GO:0019221: cytokine-mediated signaling pathway (BP)
6 genes	40	34208	6	430	1.01849e-05	6.65615e-05	GO:0009615: response to virus (BP)
							GO:0005829: cytosol (CC)
6 genes	40	34208	6	430	1.01849e-05	6.65615e-05	GO:0005634: nucleus (CC)
							GO:0005515: protein binding (MF)
							GO:0043565: sequence-specific DNA binding (MF)
							GO:0046982: protein heterodimerization activity (MF)
5 genes	24	34208	5	430	1.07017e-05	6.92596e-05	GO:0005634: nucleus (CC)
							GO:0005515: protein binding (MF)
							GO:0005737: cytoplasm (CC)
							GO:0005856: cytoskeleton (CC)
							GO:0007067: mitosis (BP)
5 genes	24	34208	5	430	1.07017e-05	6.92596e-05	GO:0005634: nucleus (CC)
							GO:0005515: protein binding (MF)
							GO:0032869: cellular response to insulin stimulus (BP)
5 genes	24	34208	5	430	1.07017e-05	6.92596e-05	GO:0005576: extracellular region (CC)
							GO:0008201: heparin binding (MF)
							GO:0031012: extracellular matrix (CC)
5 genes	24	34208	5	430	1.07017e-05	6.92596e-05	GO:0005515: protein binding (MF)
							GO:0005737: cytoplasm (CC)
							GO:0005829: cytosol (CC)
							GO:0000278: mitotic cell cycle (BP)
							GO:0051301: cell division (BP)
							GO:0000236: mitotic prometaphase (BP)
							GO:0000087: M phase of mitotic cell cycle (BP)
5 genes	24	34208	5	430	1.07017e-05	6.92596e-05	GO:0005515: protein binding (MF)
							GO:0016049: cell growth (BP)
4 genes	12	34208	4	430	1.12519e-05	7.17066e-05	GO:0005829: cytosol (CC)
							GO:0007517: muscle organ development (BP)
4 genes	12	34208	4	430	1.12519e-05	7.17066e-05	GO:0005524: ATP binding (MF)
							GO:0000166: nucleotide binding (MF)
							GO:0001725: stress fiber (CC)
4 genes	12	34208	4	430	1.12519e-05	7.17066e-05	GO:0005576: extracellular region (CC)
							GO:0005886: plasma membrane (CC)
							GO:0009986: cell surface (CC)
[truncated: 7,595 more rows]
